# Supplementary material for: catena-Poly[[bis­(1-allyl­imidazole)zinc(II)]-μ-phthalato-κ2 O 1:O 2]
Source: Acta Crystallogr Sect E Struct Rep Online. 2010 Feb 6;66(Pt 3):m258. doi: 10.1107/S1600536810003892 (PMC2983726; doi:10.1107/S1600536810003892)
Supplement: Supplementary file 1 [file e-66-0m258-sup1.cif]

##############################################################################
###                                                                        ###
###        Electronic paper (Acta Crystallographica Section E)             ###
###                                                                        ###
##############################################################################
#                                                                            #
# This CIF contains the data in a paper accepted for publication in Acta     #
# Crystallographica Section E. It conforms to the requirements of Notes      #
# for Authors for Section E, and has been peer reviewed under the auspices   #
# of the IUCr Commission on Journals.                                        #
#                                                                            #
# Full details of the Crystallographic Information File format               #
# are given in the paper "The Crystallographic Information File (CIF):       #
# a New Standard Archive File for Crystallography" by S. R. Hall, F. H.      #
# Allen and I. D. Brown [Acta Cryst. (1991), A47, 655-685].                  #
#                                                                            #
# The current version of the core CIF dictionary is obtainable from          #
# ftp://ftp.iucr.org/pub/cif_core.dic. The current version number is 2.4.    #
#                                                                            #
# Software is freely available for graphical display of the structure(s) in  #
# this CIF.  For information consult the CIF home page http://www.iucr.org/  #
# cif/home.html                                                              #
#                                                                            #
# This file may be used for bona fide research purposes within the           #
# scientific community so long as proper attribution is given to the journal # 
# article from which it was obtained.                                        #
#                                                                            #
##############################################################################
                                             
data_global
_audit_creation_method     'form.cif (version 2.0)'
_journal_data_validation_number     ?
_journal_date_recd_electronic     2010-01-29
_journal_date_accepted     2010-02-01
_journal_name_full     'Acta Crystallographica, Section E'
_journal_year     2010
_journal_volume     66
_journal_issue      3
_journal_page_first     m258
_journal_page_last     m258
_journal_paper_category     QM
_journal_coeditor_code     HG2640
_publ_contact_author_name     'Prof.Rong-Xun Li'
_publ_contact_author_address
;     School of Materials Science and Engineering,
      University of Science and Technology Beijing,
      Beijing 100083,
      People's Republic of China
;
_publ_contact_author_email     'lirongxun163@163.com'
_publ_contact_author_fax     '86 0532 84022924'
_publ_contact_author_phone     '86 0532 84022924'
_publ_section_title
;\
<i>catena</i>-Poly[[bis(1-allylimidazole)zinc(II)]-\m-phthalato-\
\k^2^<i>O</i>^1^:<i>O</i>^2^]
;
loop_
    _publ_author_name
    _publ_author_footnote
    _publ_author_address
    'Rong-Xun Li' ?
;     School of Materials Science and Engineering,
      University of Science and Technology Beijing,
      Beijing 100083,
      People's Republic of China
;
    'Qi-Ye Wu' ?
;     School of Materials Science and Engineering,
      University of Science and Technology Beijing,
      Beijing 100083,
      People's Republic of China
;
    'Fa-Qian Liu' ?
;     School of Materials Science and Engineering,
      University of Science and Technology Beijing,
      Beijing 100083,
      People's Republic of China
;
data_I
_audit_creation_method     SHELXL-97
_chemical_name_systematic
;
<i>catena</i>-Poly[[bis(1-allylimidazole)zinc(II)]-\m-phthalato-
\k^2^<i>O</i>^1^:<i>O</i>^2^]
;
_chemical_name_common     ?
_chemical_formula_moiety     'C20 H20 N4 O4 Zn'
_chemical_formula_sum     'C20 H20 N4 O4 Zn'
_chemical_formula_iupac     '[Zn (C8 H4 O4) (C6 H8 N2)2]'
_chemical_formula_weight     445.77
_chemical_melting_point     ?
_symmetry_cell_setting     'Orthorhombic'
_symmetry_space_group_name_H-M     'P c a 21'
_symmetry_space_group_name_Hall     'P 2c -2ac'
loop_
    _symmetry_equiv_pos_as_xyz
    'x, y, z'
    '-x, -y, z+1/2'
    'x+1/2, -y, z'
    '-x+1/2, y, z+1/2'
_cell_length_a     10.675(2)
_cell_length_b     13.858(3)
_cell_length_c     13.610(3)
_cell_angle_alpha     90.00
_cell_angle_beta     90.00
_cell_angle_gamma     90.00
_cell_volume     2013.4(7)
_cell_formula_units_Z     4
_cell_measurement_reflns_used     3003
_cell_measurement_theta_min     1.47
_cell_measurement_theta_max     25.31
_cell_measurement_temperature     293(2)
_exptl_crystal_description     block
_exptl_crystal_colour     colorless
_exptl_crystal_size_max     0.20
_exptl_crystal_size_mid     0.10
_exptl_crystal_size_min     0.10
_exptl_crystal_density_diffrn     1.471
_exptl_crystal_density_meas     ?
_exptl_crystal_density_method     'not measured'
_exptl_crystal_F_000     920
_exptl_absorpt_coefficient_mu     1.254
_exptl_absorpt_correction_type     multi-scan
_exptl_absorpt_process_details     '(SADABS; Sheldrick, 2004)'
_exptl_absorpt_correction_T_min     0.7876
_exptl_absorpt_correction_T_max     0.8849
_exptl_special_details
;
;
_diffrn_ambient_temperature     293(2)
_diffrn_radiation_type     MoK\a
_diffrn_radiation_wavelength     0.71073
_diffrn_radiation_source     'fine-focus sealed tube'
_diffrn_radiation_monochromator     graphite
_diffrn_measurement_device_type     'Bruker SMART 1K CCD area-detector'
_diffrn_measurement_method     'thin-slice \w'
_diffrn_detector_area_resol_mean     ?
_diffrn_reflns_number     3662
_diffrn_reflns_av_R_equivalents     0.0127
_diffrn_reflns_av_sigmaI/netI     0.0510
_diffrn_reflns_theta_min     1.47
_diffrn_reflns_theta_max     25.31
_diffrn_reflns_theta_full     25.31
_diffrn_measured_fraction_theta_max     0.998
_diffrn_measured_fraction_theta_full     0.998
_diffrn_reflns_limit_h_min     0
_diffrn_reflns_limit_h_max     12
_diffrn_reflns_limit_k_min     0
_diffrn_reflns_limit_k_max     16
_diffrn_reflns_limit_l_min     -16
_diffrn_reflns_limit_l_max     16
_diffrn_standards_number     3
_diffrn_standards_interval_count     100
_diffrn_standards_interval_time     ?
_diffrn_standards_decay_%     ?
_refine_special_details
;
Refinement of <i>F</i>^2^ against ALL reflections. The weighted <i>R</i>-factor
wR and goodness of fit <i>S</i> are based on <i>F</i>^2^, conventional
<i>R</i>-factors <i>R</i> are based on <i>F</i>, with <i>F</i> set to zero for
negative <i>F</i>^2^. The threshold expression of <i>F</i>^2^ >
\s(<i>F</i>^2^) is used only for calculating <i>R</i>-factors(gt) etc. and is
not relevant to the choice of reflections for refinement. <i>R</i>-factors
based on <i>F</i>^2^ are statistically about twice as large as those based on
<i>F</i>, and <i>R</i>- factors based on ALL data will be even larger.
;
_reflns_number_total     3078
_reflns_number_gt     2672
_reflns_threshold_expression     I>2sigma(I)
_refine_ls_structure_factor_coef     Fsqd
_refine_ls_matrix_type     full
_refine_ls_R_factor_all     0.0927
_refine_ls_R_factor_gt     0.0631
_refine_ls_wR_factor_gt     0.1511
_refine_ls_wR_factor_ref     0.1703
_refine_ls_goodness_of_fit_ref     1.010
_refine_ls_restrained_S_all     1.019
_refine_ls_number_reflns     3078
_refine_ls_number_parameters     262
_refine_ls_number_restraints     21
_refine_ls_hydrogen_treatment     constr
_refine_ls_weighting_scheme     calc
_refine_ls_weighting_details
         'calc w=1/[\s^2^(Fo^2^)+(0.1000P)^2^+1.7000P] where P=(Fo^2^+2Fc^2^)/3'
_atom_sites_solution_hydrogens     geom
_atom_sites_solution_primary     direct
_atom_sites_solution_secondary     difmap
_refine_ls_shift/su_max     0.000
_refine_ls_shift/su_mean     0.000
_refine_diff_density_max     0.857
_refine_diff_density_min     -0.935
_refine_ls_extinction_method     none
_refine_ls_extinction_coef     ?
_refine_ls_abs_structure_details     'Flack (1983), 1148 Friedel pairs'
_refine_ls_abs_structure_Flack     0.01(3)
loop_
    _atom_type_symbol
    _atom_type_description
    _atom_type_scat_dispersion_real
    _atom_type_scat_dispersion_imag
    _atom_type_scat_source
    'C' 'C' 0.0033 0.0016
                         'International Tables Vol C Tables 4.2.6.8 and 6.1.1.4'
    'H' 'H' 0.0000 0.0000
                         'International Tables Vol C Tables 4.2.6.8 and 6.1.1.4'
    'N' 'N' 0.0061 0.0033
                         'International Tables Vol C Tables 4.2.6.8 and 6.1.1.4'
    'O' 'O' 0.0106 0.0060
                         'International Tables Vol C Tables 4.2.6.8 and 6.1.1.4'
    'Zn' 'Zn' 0.2839 1.4301
                         'International Tables Vol C Tables 4.2.6.8 and 6.1.1.4'
_computing_data_collection     'SMART (Bruker, 2001)'
_computing_cell_refinement     'SAINT (Bruker, 2001)'
_computing_data_reduction     'SAINT (Bruker, 2001)'
_computing_structure_solution     'SHELXTL (Sheldrick, 2008)'
_computing_structure_refinement     'SHELXTL (Sheldrick, 2008)'
_computing_molecular_graphics     'SHELXTL (Sheldrick, 2008)'
_computing_publication_material
                                  'SHELXTL (Sheldrick, 2008) and local programs'
loop_
    _atom_site_type_symbol
    _atom_site_label
    _atom_site_fract_x
    _atom_site_fract_y
    _atom_site_fract_z
    _atom_site_U_iso_or_equiv
    _atom_site_adp_type
    _atom_site_calc_flag
    _atom_site_refinement_flags
    _atom_site_occupancy
    _atom_site_disorder_assembly
    _atom_site_disorder_group
    Zn Zn 0.80554(7) 0.24867(6) 0.17695(11) 0.0404(2) Uani d . 1 . .
    O O1 0.6427(6) 0.2741(4) 0.0031(4) 0.0527(14) Uani d . 1 . .
    O O2 0.6618(4) 0.1729(4) 0.1314(3) 0.0460(12) Uani d . 1 . .
    O O3 1.0107(5) 0.2747(4) 0.3026(4) 0.0499(13) Uani d . 1 . .
    O O4 0.8498(5) 0.1737(4) 0.2963(3) 0.0475(12) Uani d . 1 . .
    N N1 1.0272(6) 0.1987(5) -0.0680(4) 0.0521(17) Uani d . 1 . .
    N N2 0.9385(6) 0.2337(5) 0.0733(4) 0.0463(15) Uani d . 1 . .
    N N3 0.7033(6) 0.5006(4) 0.3164(5) 0.0510(16) Uani d . 1 . .
    N N4 0.7491(7) 0.3801(4) 0.2205(4) 0.0472(14) Uani d . 1 . .
    C C1 1.1212(13) 0.2987(10) -0.2907(9) 0.117(4) Uani d DU 1 . .
    H H1A 1.0419 0.3048 -0.3185 0.140 Uiso calc R 1 . .
    H H1B 1.1873 0.3358 -0.3143 0.140 Uiso calc R 1 . .
    C C2 1.1396(16) 0.2381(9) -0.2185(9) 0.108(4) Uani d DU 1 . .
    H H2A 1.2202 0.2342 -0.1927 0.130 Uiso calc R 1 . .
    C C3 1.0418(10) 0.1747(7) -0.1742(6) 0.067(3) Uani d U 1 . .
    H H3A 0.9627 0.1841 -0.2079 0.081 Uiso calc R 1 . .
    H H3B 1.0659 0.1076 -0.1813 0.081 Uiso calc R 1 . .
    C C4 1.1200(8) 0.2010(7) 0.0013(6) 0.064(2) Uani d . 1 . .
    H H4A 1.2048 0.1897 -0.0093 0.077 Uiso calc R 1 . .
    C C5 1.0653(8) 0.2229(8) 0.0875(6) 0.064(2) Uani d . 1 . .
    H H5A 1.1067 0.2296 0.1473 0.077 Uiso calc R 1 . .
    C C6 0.9205(9) 0.2199(6) -0.0230(6) 0.054(2) Uani d . 1 . .
    H H6A 0.8433 0.2246 -0.0542 0.064 Uiso calc R 1 . .
    C C7 0.5349(13) 0.4544(10) 0.4792(11) 0.115(4) Uani d U 1 . .
    H H7A 0.5376 0.4124 0.4260 0.138 Uiso calc R 1 . .
    H H7B 0.4812 0.4419 0.5315 0.138 Uiso calc R 1 . .
    C C8 0.6023(12) 0.5264(10) 0.4805(9) 0.103(4) Uani d U 1 . .
    H H8A 0.5944 0.5649 0.5361 0.124 Uiso calc R 1 . .
    C C9 0.6961(9) 0.5618(7) 0.4052(7) 0.071(3) Uani d . 1 . .
    H H9A 0.6737 0.6269 0.3858 0.085 Uiso calc R 1 . .
    H H9B 0.7783 0.5644 0.4355 0.085 Uiso calc R 1 . .
    C C10 0.6367(8) 0.5131(6) 0.2322(6) 0.057(2) Uani d . 1 . .
    H H10A 0.5824 0.5636 0.2177 0.069 Uiso calc R 1 . .
    C C11 0.6646(7) 0.4394(5) 0.1753(7) 0.0564(19) Uani d . 1 . .
    H H11A 0.6315 0.4292 0.1130 0.068 Uiso calc R 1 . .
    C C12 0.7688(8) 0.4184(6) 0.3080(6) 0.0504(19) Uani d . 1 . .
    H H12A 0.8203 0.3924 0.3563 0.060 Uiso calc R 1 . .
    C C13 0.4530(7) 0.0680(6) 0.0655(6) 0.0515(19) Uani d . 1 . .
    H H13A 0.4738 0.0641 0.1317 0.062 Uiso calc R 1 . .
    C C14 0.3601(8) 0.0089(6) 0.0297(6) 0.057(2) Uani d . 1 . .
    H H14A 0.3168 -0.0323 0.0715 0.068 Uiso calc R 1 . .
    C C15 0.3319(8) 0.0118(6) -0.0695(7) 0.058(2) Uani d . 1 . .
    H H15A 0.2695 -0.0281 -0.0945 0.070 Uiso calc R 1 . .
    C C16 0.3937(8) 0.0716(6) -0.1302(6) 0.053(2) Uani d . 1 . .
    H H16A 0.3759 0.0702 -0.1971 0.064 Uiso calc R 1 . .
    C C17 0.4853(6) 0.1368(5) -0.0948(5) 0.0379(16) Uani d . 1 . .
    C C18 0.5166(6) 0.1329(5) 0.0063(5) 0.0386(15) Uani d . 1 . .
    C C19 0.6122(7) 0.1995(6) 0.0472(5) 0.0424(17) Uani d . 1 . .
    C C20 0.9526(7) 0.2027(6) 0.3316(5) 0.0380(16) Uani d . 1 . .
loop_
    _atom_site_aniso_label
    _atom_site_aniso_U_11
    _atom_site_aniso_U_22
    _atom_site_aniso_U_33
    _atom_site_aniso_U_12
    _atom_site_aniso_U_13
    _atom_site_aniso_U_23
    Zn 0.0443(4) 0.0475(4) 0.0294(3) 0.0011(4) 0.0035(5) 0.0003(4)
    O1 0.056(3) 0.062(3) 0.041(3) -0.013(3) -0.002(3) 0.002(3)
    O2 0.044(3) 0.065(4) 0.029(2) 0.003(3) -0.008(2) -0.002(2)
    O3 0.051(3) 0.057(3) 0.042(3) -0.010(3) 0.004(3) 0.005(3)
    O4 0.045(3) 0.066(3) 0.032(3) -0.007(3) -0.008(2) 0.004(2)
    N1 0.054(4) 0.077(5) 0.026(3) -0.004(4) 0.012(3) -0.005(3)
    N2 0.039(3) 0.070(4) 0.030(3) 0.003(3) 0.008(3) 0.004(3)
    N3 0.061(4) 0.049(4) 0.044(3) -0.002(3) 0.002(3) -0.005(3)
    N4 0.058(4) 0.043(3) 0.040(3) 0.003(3) -0.001(3) -0.011(3)
    C1 0.112(8) 0.128(8) 0.109(8) -0.030(7) -0.019(7) 0.010(7)
    C2 0.134(8) 0.117(8) 0.072(7) -0.028(7) 0.021(7) -0.005(6)
    C3 0.083(6) 0.081(6) 0.038(4) -0.016(5) 0.015(4) -0.009(4)
    C4 0.047(5) 0.092(6) 0.054(5) 0.012(5) 0.016(4) -0.014(5)
    C5 0.048(5) 0.102(7) 0.041(5) 0.006(5) -0.004(4) -0.006(5)
    C6 0.059(5) 0.064(5) 0.038(4) 0.003(4) -0.002(4) 0.003(4)
    C7 0.122(11) 0.121(10) 0.101(10) 0.021(7) 0.036(9) -0.004(9)
    C8 0.101(9) 0.142(11) 0.067(7) -0.005(8) -0.002(7) -0.042(8)
    C9 0.082(7) 0.068(6) 0.062(6) 0.007(5) -0.013(5) -0.030(5)
    C10 0.068(6) 0.052(5) 0.052(5) 0.012(4) -0.006(4) 0.005(4)
    C11 0.072(5) 0.055(4) 0.042(4) 0.010(4) -0.007(5) 0.002(5)
    C12 0.047(5) 0.057(5) 0.047(4) 0.008(4) -0.004(4) -0.006(4)
    C13 0.053(5) 0.062(5) 0.040(4) 0.001(4) 0.012(4) -0.002(4)
    C14 0.057(5) 0.052(5) 0.062(5) -0.010(4) 0.016(4) 0.003(4)
    C15 0.048(5) 0.039(4) 0.087(7) -0.009(4) -0.009(4) -0.009(4)
    C16 0.045(5) 0.060(5) 0.054(5) -0.001(4) -0.012(4) -0.003(4)
    C17 0.031(4) 0.048(4) 0.035(4) 0.007(3) -0.003(3) -0.009(3)
    C18 0.038(4) 0.044(4) 0.034(3) 0.009(3) 0.003(3) 0.003(3)
    C19 0.032(4) 0.061(5) 0.034(4) 0.011(4) 0.002(3) -0.011(4)
    C20 0.045(4) 0.047(4) 0.022(3) 0.004(4) 0.003(3) -0.007(3)
_geom_special_details
;
All esds (except the esd in the dihedral angle between two l.s. planes) are
estimated using the full covariance matrix. The cell esds are taken into
account individually in the estimation of esds in distances, angles and
torsion angles; correlations between esds in cell parameters are only used
when they are defined by crystal symmetry. An approximate (isotropic)
treatment of cell esds is used for estimating esds involving l.s. planes.
;
loop_
    _geom_bond_atom_site_label_1
    _geom_bond_atom_site_label_2
    _geom_bond_site_symmetry_2
    _geom_bond_distance
    _geom_bond_publ_flag
    Zn O2 . 1.959(5) ?
    Zn O4 . 1.985(5) ?
    Zn N4 . 2.008(6) ?
    Zn N2 . 2.012(6) ?
    O1 C19 . 1.239(9) ?
    O2 C19 . 1.316(9) ?
    O3 C20 . 1.240(9) ?
    O4 C20 . 1.263(9) ?
    N1 C6 . 1.327(11) ?
    N1 C4 . 1.368(11) ?
    N1 C3 . 1.491(9) ?
    N2 C6 . 1.337(10) ?
    N2 C5 . 1.376(11) ?
    N3 C12 . 1.342(9) ?
    N3 C10 . 1.359(10) ?
    N3 C9 . 1.479(10) ?
    N4 C12 . 1.320(10) ?
    N4 C11 . 1.367(10) ?
    C1 C2 . 1.308(9) ?
    C1 H1A . 0.9300 ?
    C1 H1B . 0.9300 ?
    C2 C3 . 1.492(16) ?
    C2 H2A . 0.9300 ?
    C3 H3A . 0.9700 ?
    C3 H3B . 0.9700 ?
    C4 C5 . 1.346(11) ?
    C4 H4A . 0.9300 ?
    C5 H5A . 0.9300 ?
    C6 H6A . 0.9300 ?
    C7 C8 . 1.230(17) ?
    C7 H7A . 0.9300 ?
    C7 H7B . 0.9300 ?
    C8 C9 . 1.515(16) ?
    C8 H8A . 0.9300 ?
    C9 H9A . 0.9700 ?
    C9 H9B . 0.9700 ?
    C10 C11 . 1.315(11) ?
    C10 H10A . 0.9300 ?
    C11 H11A . 0.9300 ?
    C12 H12A . 0.9300 ?
    C13 C14 . 1.374(11) ?
    C13 C18 . 1.385(10) ?
    C13 H13A . 0.9300 ?
    C14 C15 . 1.384(12) ?
    C14 H14A . 0.9300 ?
    C15 C16 . 1.344(12) ?
    C15 H15A . 0.9300 ?
    C16 C17 . 1.416(11) ?
    C16 H16A . 0.9300 ?
    C17 C18 . 1.417(9) ?
    C17 C20 4_654 1.509(10) ?
    C18 C19 . 1.483(10) ?
    C20 C17 4_655 1.509(10) ?
loop_
    _geom_angle_atom_site_label_1
    _geom_angle_atom_site_label_2
    _geom_angle_atom_site_label_3
    _geom_angle_site_symmetry_1
    _geom_angle_site_symmetry_3
    _geom_angle
    _geom_angle_publ_flag
    O2 Zn O4 . . 99.5(2) ?
    O2 Zn N4 . . 110.1(2) ?
    O4 Zn N4 . . 107.7(2) ?
    O2 Zn N2 . . 106.0(2) ?
    O4 Zn N2 . . 110.6(2) ?
    N4 Zn N2 . . 120.8(3) ?
    C19 O2 Zn . . 116.2(5) ?
    C20 O4 Zn . . 110.6(5) ?
    C6 N1 C4 . . 107.3(6) ?
    C6 N1 C3 . . 125.9(8) ?
    C4 N1 C3 . . 126.7(7) ?
    C6 N2 C5 . . 105.3(7) ?
    C6 N2 Zn . . 126.9(6) ?
    C5 N2 Zn . . 127.3(5) ?
    C12 N3 C10 . . 108.0(7) ?
    C12 N3 C9 . . 125.7(7) ?
    C10 N3 C9 . . 126.1(7) ?
    C12 N4 C11 . . 105.6(7) ?
    C12 N4 Zn . . 125.7(5) ?
    C11 N4 Zn . . 127.7(5) ?
    C2 C1 H1A . . 120.0 ?
    C2 C1 H1B . . 120.0 ?
    H1A C1 H1B . . 120.0 ?
    C1 C2 C3 . . 125.2(15) ?
    C1 C2 H2A . . 117.4 ?
    C3 C2 H2A . . 117.4 ?
    N1 C3 C2 . . 109.5(8) ?
    N1 C3 H3A . . 109.8 ?
    C2 C3 H3A . . 109.8 ?
    N1 C3 H3B . . 109.8 ?
    C2 C3 H3B . . 109.8 ?
    H3A C3 H3B . . 108.2 ?
    C5 C4 N1 . . 107.0(7) ?
    C5 C4 H4A . . 126.5 ?
    N1 C4 H4A . . 126.5 ?
    C4 C5 N2 . . 109.2(8) ?
    C4 C5 H5A . . 125.4 ?
    N2 C5 H5A . . 125.4 ?
    N1 C6 N2 . . 111.1(8) ?
    N1 C6 H6A . . 124.4 ?
    N2 C6 H6A . . 124.4 ?
    C8 C7 H7A . . 120.0 ?
    C8 C7 H7B . . 120.0 ?
    H7A C7 H7B . . 120.0 ?
    C7 C8 C9 . . 129.8(12) ?
    C7 C8 H8A . . 115.1 ?
    C9 C8 H8A . . 115.1 ?
    N3 C9 C8 . . 113.7(8) ?
    N3 C9 H9A . . 108.8 ?
    C8 C9 H9A . . 108.8 ?
    N3 C9 H9B . . 108.8 ?
    C8 C9 H9B . . 108.8 ?
    H9A C9 H9B . . 107.7 ?
    C11 C10 N3 . . 106.2(7) ?
    C11 C10 H10A . . 126.9 ?
    N3 C10 H10A . . 126.9 ?
    C10 C11 N4 . . 110.6(8) ?
    C10 C11 H11A . . 124.7 ?
    N4 C11 H11A . . 124.7 ?
    N4 C12 N3 . . 109.6(7) ?
    N4 C12 H12A . . 125.2 ?
    N3 C12 H12A . . 125.2 ?
    C14 C13 C18 . . 122.3(7) ?
    C14 C13 H13A . . 118.8 ?
    C18 C13 H13A . . 118.8 ?
    C13 C14 C15 . . 119.0(8) ?
    C13 C14 H14A . . 120.5 ?
    C15 C14 H14A . . 120.5 ?
    C16 C15 C14 . . 120.7(8) ?
    C16 C15 H15A . . 119.6 ?
    C14 C15 H15A . . 119.6 ?
    C15 C16 C17 . . 121.5(7) ?
    C15 C16 H16A . . 119.2 ?
    C17 C16 H16A . . 119.2 ?
    C16 C17 C18 . . 118.0(7) ?
    C16 C17 C20 . 4_654 117.6(6) ?
    C18 C17 C20 . 4_654 124.4(6) ?
    C13 C18 C17 . . 118.2(7) ?
    C13 C18 C19 . . 121.6(7) ?
    C17 C18 C19 . . 120.1(6) ?
    O1 C19 O2 . . 123.3(7) ?
    O1 C19 C18 . . 121.3(6) ?
    O2 C19 C18 . . 115.4(7) ?
    O3 C20 O4 . . 124.7(7) ?
    O3 C20 C17 . 4_655 118.6(7) ?
    O4 C20 C17 . 4_655 116.2(7) ?
loop_
    _geom_torsion_atom_site_label_1
    _geom_torsion_atom_site_label_2
    _geom_torsion_atom_site_label_3
    _geom_torsion_atom_site_label_4
    _geom_torsion_site_symmetry_1
    _geom_torsion_site_symmetry_2
    _geom_torsion_site_symmetry_3
    _geom_torsion_site_symmetry_4
    _geom_torsion
    _geom_torsion_publ_flag
    O4 Zn O2 C19 . . . . -175.7(5) ?
    N4 Zn O2 C19 . . . . 71.4(5) ?
    N2 Zn O2 C19 . . . . -60.9(5) ?
    O2 Zn O4 C20 . . . . 171.3(5) ?
    N4 Zn O4 C20 . . . . -73.9(5) ?
    N2 Zn O4 C20 . . . . 60.1(5) ?
    O2 Zn N2 C6 . . . . 30.4(7) ?
    O4 Zn N2 C6 . . . . 137.3(6) ?
    N4 Zn N2 C6 . . . . -95.6(7) ?
    O2 Zn N2 C5 . . . . -140.5(7) ?
    O4 Zn N2 C5 . . . . -33.6(8) ?
    N4 Zn N2 C5 . . . . 93.5(8) ?
    O2 Zn N4 C12 . . . . 123.9(7) ?
    O4 Zn N4 C12 . . . . 16.3(7) ?
    N2 Zn N4 C12 . . . . -112.1(7) ?
    O2 Zn N4 C11 . . . . -42.7(7) ?
    O4 Zn N4 C11 . . . . -150.2(7) ?
    N2 Zn N4 C11 . . . . 81.4(7) ?
    C6 N1 C3 C2 . . . . 127.2(11) ?
    C4 N1 C3 C2 . . . . -54.2(13) ?
    C1 C2 C3 N1 . . . . -119.3(14) ?
    C6 N1 C4 C5 . . . . 0.7(11) ?
    C3 N1 C4 C5 . . . . -178.1(9) ?
    N1 C4 C5 N2 . . . . 0.4(12) ?
    C6 N2 C5 C4 . . . . -1.4(11) ?
    Zn N2 C5 C4 . . . . 171.1(7) ?
    C4 N1 C6 N2 . . . . -1.6(10) ?
    C3 N1 C6 N2 . . . . 177.2(8) ?
    C5 N2 C6 N1 . . . . 1.8(10) ?
    Zn N2 C6 N1 . . . . -170.7(5) ?
    C12 N3 C9 C8 . . . . -81.8(11) ?
    C10 N3 C9 C8 . . . . 92.3(11) ?
    C7 C8 C9 N3 . . . . 2(2) ?
    C12 N3 C10 C11 . . . . -0.7(10) ?
    C9 N3 C10 C11 . . . . -175.6(8) ?
    N3 C10 C11 N4 . . . . -0.7(10) ?
    C12 N4 C11 C10 . . . . 1.9(10) ?
    Zn N4 C11 C10 . . . . 170.5(6) ?
    C11 N4 C12 N3 . . . . -2.2(9) ?
    Zn N4 C12 N3 . . . . -171.2(5) ?
    C10 N3 C12 N4 . . . . 1.9(9) ?
    C9 N3 C12 N4 . . . . 176.8(8) ?
    C18 C13 C14 C15 . . . . 2.4(12) ?
    C13 C14 C15 C16 . . . . -0.3(13) ?
    C14 C15 C16 C17 . . . . -3.0(13) ?
    C15 C16 C17 C18 . . . . 4.2(11) ?
    C15 C16 C17 C20 . . . 4_654 -178.6(8) ?
    C14 C13 C18 C17 . . . . -1.0(11) ?
    C14 C13 C18 C19 . . . . 176.9(7) ?
    C16 C17 C18 C13 . . . . -2.2(10) ?
    C20 C17 C18 C13 4_654 . . . -179.2(7) ?
    C16 C17 C18 C19 . . . . 179.9(7) ?
    C20 C17 C18 C19 4_654 . . . 2.8(10) ?
    Zn O2 C19 O1 . . . . -8.2(9) ?
    Zn O2 C19 C18 . . . . 171.1(4) ?
    C13 C18 C19 O1 . . . . -159.2(7) ?
    C17 C18 C19 O1 . . . . 18.8(10) ?
    C13 C18 C19 O2 . . . . 21.6(10) ?
    C17 C18 C19 O2 . . . . -160.5(6) ?
    Zn O4 C20 O3 . . . . 7.5(9) ?
    Zn O4 C20 C17 . . . 4_655 -164.5(4) ?
loop_
    _geom_hbond_atom_site_label_D
    _geom_hbond_atom_site_label_H
    _geom_hbond_atom_site_label_A
    _geom_hbond_site_symmetry_A
    _geom_hbond_distance_DH
    _geom_hbond_distance_HA
    _geom_hbond_distance_DA
    _geom_hbond_angle_DHA
    _geom_hbond_publ_flag
    C3 H3A O2 4_654 0.97 2.56 3.424(10) 148 y
    C5 H5A O3 ? 0.93 2.43 3.070(10) 126 y
    C6 H6A O1 ? 0.93 2.38 3.080(11) 132 y
    C9 H9A O3 3_465 0.97 2.48 3.317(11) 144 y
