# Supplementary material for: catena-Poly[[bis­(1-allyl­imidazole)zinc(II)]-μ-phthalato-κ2 O 1:O 2]
Source: Acta Crystallogr Sect E Struct Rep Online. 2010 Feb 6;66(Pt 3):m258. doi: 10.1107/S1600536810003892 (PMC2983726; doi:10.1107/S1600536810003892)
Supplement: Supplementary file 2 [file e-66-0m258-Isup2.hkl]

# 
# h,k,l, Fc-squared, Fo-squared, sigma(Fo-squared) and status flag 
# 
data_I
_shelx_title ' L in Pca2(1)' 
_shelx_refln_list_code          4 
_shelx_F_calc_maximum      216.70 
_exptl_crystal_F_000       920.00 
_reflns_d_resolution_high  0.8312 
 
loop_ 
 _symmetry_equiv_pos_as_xyz 
 'x, y, z' 
 '-x, -y, z+1/2' 
 'x+1/2, -y, z' 
 '-x+1/2, y, z+1/2' 
 
_cell_length_a    10.6750 
_cell_length_b    13.8580 
_cell_length_c    13.6100 
_cell_angle_alpha  90.000 
_cell_angle_beta   90.000 
_cell_angle_gamma  90.000 
 
_shelx_F_squared_multiplier     1.000 
 
loop_ 
 _refln_index_h 
 _refln_index_k 
 _refln_index_l 
 _refln_F_squared_calc 
 _refln_F_squared_meas 
 _refln_F_squared_sigma 
 _refln_observed_status 
   0   0 -16      898.30      888.05     58.60 o 
   2   0 -16      447.01      420.84     52.27 o 
   0   1 -16       41.67       24.44     42.08 o 
   1   1 -16      623.96      766.78     58.83 o 
   2   1 -16        8.28       24.89     41.63 o 
   0   2 -16      376.43      312.23     47.06 o 
   1   2 -16        0.19       39.59     38.01 o 
   2   2 -16      305.15      252.50     45.70 o 
   0   3 -16       20.76       49.78     38.69 o 
   1   3 -16      381.79      382.60     42.99 o 
   2   0 -15      310.15      208.15     45.48 o 
   4   0 -15      787.17      861.81     61.99 o 
   1   1 -15       76.42      201.14     39.14 o 
   2   1 -15        7.63       20.36     36.20 o 
   3   1 -15      700.70      708.63     56.11 o 
   4   1 -15       21.34       50.45     38.69 o 
   5   1 -15      503.29      487.13     52.94 o 
   1   2 -15       13.32      -18.10     33.49 o 
   2   2 -15      442.58      391.20     47.06 o 
   3   2 -15       62.82       49.10     43.21 o 
   4   2 -15      738.42      745.29     59.28 o 
   1   3 -15       50.36       32.13     34.16 o 
   2   3 -15       13.70       32.58     38.24 o 
   3   3 -15      644.11      641.43     58.37 o 
   4   3 -15       53.16       34.39     42.31 o 
   1   4 -15      114.60       32.58     33.94 o 
   2   4 -15      167.34      123.08     42.54 o 
   3   4 -15       85.64       41.18     40.50 o 
   4   4 -15      416.52      464.50     53.40 o 
   1   5 -15       67.34       86.20     33.71 o 
   2   5 -15       31.18       82.58     33.49 o 
   3   5 -15      226.85      238.02     45.48 o 
   1   6 -15       46.93       86.20     36.20 o 
   2   6 -15      137.49      144.80     40.50 o 
   0   0 -14      408.96      350.92     45.93 o 
   2   0 -14      852.64      750.04     53.85 o 
   4   0 -14       90.97      151.36     40.73 o 
   6   0 -14       81.48       91.86     38.92 o 
   0   1 -14      132.39      165.85     34.62 o 
   1   1 -14      632.35      797.32     53.85 o 
   2   1 -14        2.80      -20.59     38.24 o 
   3   1 -14      298.57      256.80     42.99 o 
   4   1 -14       18.63       70.37     34.16 o 
   5   1 -14        7.67       36.88     35.97 o 
   6   1 -14       22.32       36.20     38.24 o 
   0   2 -14      241.35      271.73     39.37 o 
   1   2 -14       63.97       49.32     31.00 o 
   2   2 -14      310.92      358.84     44.57 o 
   3   2 -14        0.79      -19.23     33.71 o 
   4   2 -14      159.48      186.43     41.86 o 
   5   2 -14       28.33       30.09     37.78 o 
   6   2 -14       38.27       63.58     39.37 o 
   0   3 -14       78.35       74.66     36.20 o 
   1   3 -14      694.66      561.34     47.29 o 
   2   3 -14       24.37       -6.34     33.03 o 
   3   3 -14      256.27      215.40     43.89 o 
   4   3 -14       20.41        0.00     34.39 o 
   5   3 -14       78.32      162.23     42.08 o 
   6   3 -14       15.92       27.15     40.95 o 
   0   4 -14      869.89      719.72     52.94 o 
   1   4 -14        1.80        0.00     29.64 o 
   2   4 -14      581.79      552.52     45.25 o 
   3   4 -14       63.66       71.04     35.30 o 
   4   4 -14       59.55       50.68     40.05 o 
   5   4 -14        8.79       16.74     39.59 o 
   0   5 -14       25.67        4.30     32.58 o 
   1   5 -14      894.73      723.79     54.75 o 
   2   5 -14       38.31       -2.26     33.49 o 
   3   5 -14      162.85      189.38     38.69 o 
   4   5 -14       18.54      -37.56     37.56 o 
   5   5 -14       22.92        2.49     36.20 o 
   0   6 -14      479.16      397.08     42.54 o 
   1   6 -14       27.00      -11.31     32.35 o 
   2   6 -14      495.94      446.18     45.48 o 
   3   6 -14      137.86       61.09     40.50 o 
   4   6 -14       21.99       24.21     38.46 o 
   0   7 -14        9.07        0.00     32.58 o 
   1   7 -14      408.37      315.17     45.48 o 
   2   7 -14       23.40       50.00     31.68 o 
   3   7 -14       97.52       63.35     40.27 o 
   0   8 -14      400.95      354.09     45.25 o 
   1   8 -14       72.90      142.09     32.13 o 
   2   8 -14      216.44       86.88     45.93 o 
   2   0 -13      307.37      321.51     36.88 o 
   4   0 -13      987.29     1052.77     55.66 o 
   6   0 -13      227.91      216.30     43.67 o 
   1   1 -13      355.45      335.31     38.46 o 
   2   1 -13      130.39      120.14     33.03 o 
   3   1 -13      760.34      869.73     53.40 o 
   4   1 -13       76.81       62.45     35.30 o 
   5   1 -13      913.27     1045.75     58.83 o 
   6   1 -13        3.57      -35.75     35.75 o 
   7   1 -13      168.95      161.77     42.99 o 
   1   2 -13       35.98       -1.81     26.92 o 
   2   2 -13      487.44      483.51     47.06 o 
   3   2 -13       80.51      154.31     34.62 o 
   4   2 -13     1005.10     1137.61     59.96 o 
   5   2 -13       63.99      121.50     34.39 o 
   6   2 -13      700.66      735.33     59.28 o 
   7   2 -13        8.61      -40.95     40.95 o 
   1   3 -13      237.15      199.10     31.45 o 
   2   3 -13       17.97       -7.69     32.58 o 
   3   3 -13     1212.02     1340.79     65.16 o 
   4   3 -13       16.08       51.59     35.07 o 
   5   3 -13      568.41      667.00     52.27 o 
   6   3 -13       31.04       93.90     35.75 o 
   7   3 -13      123.50        4.98     40.95 o 
   1   4 -13      118.65      120.59     30.32 o 
   2   4 -13      346.03      308.61     39.82 o 
   3   4 -13       71.05       79.19     35.30 o 
   4   4 -13      838.08      806.60     57.70 o 
   5   4 -13        8.30        6.56     34.84 o 
   6   4 -13      362.97      459.98     49.55 o 
   7   4 -13        1.47       59.51     36.88 o 
   1   5 -13       77.25       22.17     33.26 o 
   2   5 -13       57.98       42.76     29.64 o 
   3   5 -13      610.99      705.69     51.59 o 
   4   5 -13       59.68       76.02     32.81 o 
   5   5 -13      472.40      522.65     50.23 o 
   6   5 -13       12.79       52.72     38.24 o 
   1   6 -13       81.29       54.08     31.90 o 
   2   6 -13      137.12      141.64     35.07 o 
   3   6 -13        7.66       36.88     30.54 o 
   4   6 -13      581.75      615.19     51.13 o 
   5   6 -13       17.23       -9.50     35.97 o 
   6   6 -13      195.62      254.08     44.80 o 
   1   7 -13       39.10       10.86     29.87 o 
   2   7 -13        1.65       13.12     33.71 o 
   3   7 -13      486.87      412.46     45.70 o 
   4   7 -13       26.50       51.36     35.52 o 
   5   7 -13      442.71      435.09     54.75 o 
   1   8 -13       31.44       22.63     31.68 o 
   2   8 -13      225.77      193.00     40.95 o 
   3   8 -13        7.02        2.26     36.20 o 
   4   8 -13      638.90      634.42     53.40 o 
   1   9 -13       27.99       -4.75     34.39 o 
   2   9 -13       12.24       33.71     31.45 o 
   3   9 -13      319.98      335.31     47.51 o 
   1  10 -13        1.82      -17.65     33.94 o 
   0   0 -12     1804.06     1821.81     63.58 o 
   2   0 -12      393.51      386.90     39.59 o 
   4   0 -12      342.63      352.73     39.59 o 
   6   0 -12      391.79      427.62     42.99 o 
   8   0 -12      698.76      724.92     59.28 o 
   0   1 -12      199.01      250.92     33.94 o 
   1   1 -12      685.23      634.87     42.54 o 
   2   1 -12      217.27      300.24     35.75 o 
   3   1 -12      472.72      610.44     43.44 o 
   4   1 -12      295.68      205.44     37.56 o 
   5   1 -12       58.52       95.03     33.71 o 
   6   1 -12        9.58      -22.63     32.35 o 
   7   1 -12      515.87      525.59     52.27 o 
   8   1 -12        9.60       35.75     39.37 o 
   0   2 -12     1951.99     2042.86     68.10 o 
   1   2 -12       73.97       85.75     27.15 o 
   2   2 -12      722.77      645.73     46.38 o 
   3   2 -12      157.53      204.08     33.26 o 
   4   2 -12      119.34      120.59     35.97 o 
   5   2 -12      261.08      293.68     39.82 o 
   6   2 -12       76.08       22.85     35.30 o 
   7   2 -12       15.03        0.00     37.33 o 
   8   2 -12      383.68      426.49     51.13 o 
   0   3 -12      360.42      416.31     36.88 o 
   1   3 -12     1303.80      947.78     49.10 o 
   2   3 -12      238.62      241.64     35.30 o 
   3   3 -12     1002.42     1065.44     55.43 o 
   4   3 -12      383.56      372.19     41.18 o 
   5   3 -12       40.00       21.95     32.35 o 
   6   3 -12       31.81       14.71     33.26 o 
   7   3 -12      332.52      436.45     48.42 o 
   8   3 -12        1.19      -33.94     39.37 o 
   0   4 -12     1939.70     1791.72     64.94 o 
   1   4 -12      272.53      176.48     31.45 o 
   2   4 -12     1554.74     1542.38     63.80 o 
   3   4 -12      122.98      146.61     34.39 o 
   4   4 -12       27.62       69.69     28.51 o 
   5   4 -12      152.05       99.78     39.37 o 
   6   4 -12      162.46      157.70     36.65 o 
   7   4 -12       36.49       41.63     39.14 o 
   8   4 -12      399.57      418.12     53.17 o 
   0   5 -12       23.96      -10.86     28.73 o 
   1   5 -12     2060.32     1613.43     63.58 o 
   2   5 -12      178.07      154.53     31.90 o 
   3   5 -12      189.97      195.71     36.65 o 
   4   5 -12       42.15       55.89     29.64 o 
   5   5 -12      188.35      193.00     38.92 o 
   6   5 -12       97.25       77.83     39.59 o 
   7   5 -12      290.40      321.96     47.06 o 
   0   6 -12     1243.88     1110.69     54.98 o 
   1   6 -12      199.18      159.74     34.62 o 
   2   6 -12      925.31      830.81     51.13 o 
   3   6 -12       61.39       75.80     32.13 o 
   4   6 -12       64.13      116.07     32.13 o 
   5   6 -12       36.52      -28.28     35.75 o 
   6   6 -12      317.68      319.02     42.99 o 
   7   6 -12       15.13       26.92     38.24 o 
   0   7 -12       56.18       35.75     29.19 o 
   1   7 -12     1099.85      883.98     54.75 o 
   2   7 -12       19.42       34.39     25.11 o 
   3   7 -12       58.66       45.70     33.26 o 
   4   7 -12       94.22       75.57     33.49 o 
   5   7 -12      163.43      142.31     38.46 o 
   6   7 -12       21.71       16.74     36.88 o 
   0   8 -12      927.61      814.07     55.21 o 
   1   8 -12       17.21      -25.11     31.68 o 
   2   8 -12      336.87      212.45     43.21 o 
   3   8 -12       59.98       65.39     33.49 o 
   4   8 -12        6.49       -6.79     31.00 o 
   5   8 -12       49.09       -2.26     39.14 o 
   6   8 -12      145.61      183.49     45.93 o 
   0   9 -12      288.42      125.12     42.54 o 
   1   9 -12      641.23      595.50     50.45 o 
   2   9 -12       14.56       33.71     30.32 o 
   3   9 -12       63.52       32.13     33.49 o 
   4   9 -12       14.35       -7.01     32.58 o 
   5   9 -12       21.98       69.23     37.11 o 
   0  10 -12      492.86      448.21     48.42 o 
   1  10 -12       20.35       90.95     30.54 o 
   2  10 -12      416.99      305.22     45.93 o 
   3  10 -12       32.28       43.67     32.58 o 
   4  10 -12        8.94       22.40     33.71 o 
   0  11 -12       78.12       93.44     37.78 o 
   1  11 -12      385.29      355.90     47.97 o 
   2  11 -12       16.09        2.49     35.30 o 
   2   0 -11     1049.89     1120.42     49.78 o 
   4   0 -11     2536.64     2652.84     74.21 o 
   6   0 -11     1716.38     1759.36     67.20 o 
   8   0 -11       42.55       48.64     36.65 o 
   1   1 -11      268.28      278.97     26.92 o 
   2   1 -11       58.17       15.39     27.38 o 
   3   1 -11     1956.36     2332.24     69.01 o 
   4   1 -11       77.59       71.72     28.73 o 
   5   1 -11      348.24      404.32     35.52 o 
   6   1 -11       71.51       62.67     30.77 o 
   7   1 -11      862.72      800.94     54.53 o 
   8   1 -11       13.31        0.00     34.84 o 
   9   1 -11       19.54       36.20     35.07 o 
   1   2 -11       86.64       81.68     23.76 o 
   2   2 -11      780.82      953.89     47.74 o 
   3   2 -11      383.19      461.33     36.65 o 
   4   2 -11     1181.14     1116.80     54.53 o 
   5   2 -11       51.06       98.65     30.09 o 
   6   2 -11      799.92      971.77     55.21 o 
   7   2 -11       45.70       61.99     33.94 o 
   8   2 -11       44.68       22.40     37.33 o 
   9   2 -11        1.36       14.48     36.20 o 
   1   3 -11      580.68      500.25     35.97 o 
   2   3 -11      270.34      261.33     32.81 o 
   3   3 -11     1418.23     1567.05     59.05 o 
   4   3 -11      258.85      300.01     35.30 o 
   5   3 -11     1331.82     1438.76     61.77 o 
   6   3 -11      139.82      142.54     36.88 o 
   7   3 -11      622.75      573.78     52.04 o 
   8   3 -11       12.50      -11.31     35.75 o 
   9   3 -11        7.14       81.23     36.88 o 
   1   4 -11       50.20       31.90     24.66 o 
   2   4 -11      782.55      808.41     45.02 o 
   3   4 -11      135.75      118.33     30.54 o 
   4   4 -11     1058.84     1070.64     52.72 o 
   5   4 -11       25.81       58.15     28.28 o 
   6   4 -11      881.26      958.87     53.85 o 
   7   4 -11       71.76       81.68     36.20 o 
   8   4 -11      129.38      176.03     39.59 o 
   9   4 -11        7.58       -2.49     36.20 o 
   1   5 -11      230.51      177.84     29.64 o 
   2   5 -11        2.09       28.73     22.63 o 
   3   5 -11      401.54      410.43     38.92 o 
   4   5 -11      123.63      108.15     30.54 o 
   5   5 -11      598.60      649.13     49.55 o 
   6   5 -11      125.14      140.28     37.33 o 
   7   5 -11      314.50      258.38     44.80 o 
   8   5 -11        0.75      -21.27     36.20 o 
   1   6 -11      455.43      457.04     37.78 o 
   2   6 -11      397.65      372.19     36.88 o 
   3   6 -11       17.80       -5.43     26.02 o 
   4   6 -11      494.90      511.79     42.99 o 
   5   6 -11       20.31       -6.11     32.81 o 
   6   6 -11      545.17      578.99     52.72 o 
   7   6 -11       93.06       68.56     40.27 o 
   8   6 -11       17.69       39.14     36.88 o 
   1   7 -11      134.91       98.65     30.32 o 
   2   7 -11      189.61      197.29     31.22 o 
   3   7 -11      619.87      593.02     44.57 o 
   4   7 -11      116.26      101.81     35.52 o 
   5   7 -11      551.46      587.81     50.00 o 
   6   7 -11       27.98       44.57     35.07 o 
   7   7 -11      299.79      298.43     46.16 o 
   1   8 -11      129.76       96.61     31.22 o 
   2   8 -11      501.98      412.46     40.05 o 
   3   8 -11       13.81       24.21     31.22 o 
   4   8 -11      571.96      558.40     47.29 o 
   5   8 -11        0.32      -19.91     32.58 o 
   6   8 -11      374.81      408.84     47.06 o 
   7   8 -11       10.90      -39.37     39.37 o 
   1   9 -11       87.98      163.58     34.84 o 
   2   9 -11        9.59        0.00     30.54 o 
   3   9 -11      499.09      493.24     48.19 o 
   4   9 -11       14.33       24.44     29.64 o 
   5   9 -11      473.31      534.42     53.62 o 
   6   9 -11        0.09      -41.40     41.40 o 
   1  10 -11      176.90      165.17     38.01 o 
   2  10 -11      186.55      158.83     39.82 o 
   3  10 -11       13.72        6.79     33.94 o 
   4  10 -11      284.22      247.98     45.70 o 
   5  10 -11       10.64        9.73     34.62 o 
   1  11 -11       86.01      117.88     34.16 o 
   2  11 -11       40.61       63.35     33.26 o 
   3  11 -11      126.15      127.38     36.20 o 
   4  11 -11       10.88       32.13     34.84 o 
   1  12 -11       12.19      -19.68     33.49 o 
   2  12 -11      159.44      112.45     43.89 o 
   0   0 -10     2900.66     3022.77     69.23 o 
   2   0 -10      689.39      662.48     40.05 o 
   4   0 -10      156.67      108.60     29.64 o 
   6   0 -10      296.84      301.60     37.78 o 
   8   0 -10     1135.30     1162.50     66.52 o 
  10   0 -10      410.26      326.03     49.55 o 
   0   1 -10      187.72      168.79     24.89 o 
   1   1 -10     1734.80     1640.80     52.94 o 
   2   1 -10      239.68      259.74     30.54 o 
   3   1 -10      253.52      393.01     32.81 o 
   4   1 -10       23.39       25.79     22.63 o 
   5   1 -10       29.87       26.02     25.34 o 
   6   1 -10      255.01      248.65     35.07 o 
   7   1 -10      800.40      720.40     51.36 o 
   8   1 -10       27.10        8.37     36.88 o 
   9   1 -10      485.86      416.54     55.89 o 
  10   1 -10        6.04      -14.93     38.92 o 
   0   2 -10     3407.34     3588.41     76.02 o 
   1   2 -10       13.15       55.43     18.10 o 
   2   2 -10     2848.65     3043.36     71.27 o 
   3   2 -10       69.93       85.52     25.57 o 
   4   2 -10       78.10      121.27     25.11 o 
   5   2 -10      128.58      141.18     30.32 o 
   6   2 -10      254.45      251.60     37.56 o 
   7   2 -10       97.72      128.74     31.22 o 
   8   2 -10      780.19      895.52     54.75 o 
   9   2 -10       11.24       29.64     35.52 o 
  10   2 -10      250.43      264.49     48.42 o 
   0   3 -10      162.07      144.58     26.47 o 
   1   3 -10     2563.44     2135.85     61.09 o 
   2   3 -10       73.90       62.67     23.53 o 
   3   3 -10      422.34      512.92     35.97 o 
   4   3 -10       75.44       42.31     27.83 o 
   5   3 -10      273.90      254.99     33.71 o 
   6   3 -10      126.91      162.45     29.64 o 
   7   3 -10      296.20      265.85     37.56 o 
   8   3 -10        7.16      -21.27     34.62 o 
   9   3 -10      357.56      391.42     50.23 o 
   0   4 -10     3216.87     2896.30     72.85 o 
   1   4 -10       34.65       43.21     21.49 o 
   2   4 -10      749.46      806.60     40.73 o 
   3   4 -10      182.90      175.12     27.38 o 
   4   4 -10      297.25      335.31     36.43 o 
   5   4 -10       28.00       74.21     27.15 o 
   6   4 -10       12.86       26.02     27.38 o 
   7   4 -10       18.40      -32.81     32.81 o 
   8   4 -10      598.88      688.50     49.10 o 
   9   4 -10       15.49      -38.01     38.01 o 
   0   5 -10      220.16      186.89     28.51 o 
   1   5 -10     2526.96     2018.20     63.58 o 
   2   5 -10      173.21      180.33     26.02 o 
   3   5 -10      728.83      773.34     43.21 o 
   4   5 -10       29.71       62.22     26.25 o 
   5   5 -10       76.90      116.30     26.25 o 
   6   5 -10       57.82       69.01     32.13 o 
   7   5 -10      667.60      587.81     49.10 o 
   8   5 -10       25.03       24.66     31.90 o 
   9   5 -10      359.44      324.45     51.81 o 
   0   6 -10     5986.12     5009.75     98.87 o 
   1   6 -10       72.94       85.52     23.98 o 
   2   6 -10      599.98      484.41     37.33 o 
   3   6 -10       91.53       52.04     28.73 o 
   4   6 -10        3.30      -15.84     24.89 o 
   5   6 -10       33.77        1.81     26.25 o 
   6   6 -10      370.85      346.17     40.73 o 
   7   6 -10       21.88      -14.93     36.65 o 
   8   6 -10      592.26      654.78     54.75 o 
   9   6 -10        9.54       29.87     35.07 o 
   0   7 -10      595.15      489.62     39.59 o 
   1   7 -10      788.95      663.83     43.44 o 
   2   7 -10      159.80      106.11     26.70 o 
   3   7 -10      154.18      212.23     32.13 o 
   4   7 -10       98.12       75.80     30.09 o 
   5   7 -10       22.68       45.02     29.87 o 
   6   7 -10       48.75       12.44     34.39 o 
   7   7 -10      334.22      313.59     42.76 o 
   8   7 -10       53.47       74.21     42.31 o 
   0   8 -10      863.71      775.38     46.83 o 
   1   8 -10      116.68      108.60     28.28 o 
   2   8 -10      363.12      326.71     36.88 o 
   3   8 -10       28.92       -7.47     26.02 o 
   4   8 -10       80.97       89.82     32.58 o 
   5   8 -10        7.04       -2.04     30.54 o 
   6   8 -10       99.61       93.67     35.07 o 
   7   8 -10       13.86      -39.37     39.37 o 
   8   8 -10      446.61      458.17     50.91 o 
   0   9 -10      283.67      256.57     37.11 o 
   1   9 -10     1009.16      874.93     52.27 o 
   2   9 -10       38.26       40.50     22.85 o 
   3   9 -10      128.44      171.05     31.68 o 
   4   9 -10        4.03       33.03     28.06 o 
   5   9 -10       48.55       54.30     34.16 o 
   6   9 -10       22.83       34.39     37.11 o 
   7   9 -10      257.52      289.83     44.57 o 
   0  10 -10     1951.35     1808.69     73.08 o 
   1  10 -10      132.23      139.83     35.30 o 
   2  10 -10      333.06      360.65     39.14 o 
   3  10 -10       15.30       -6.34     29.64 o 
   4  10 -10       10.04       13.12     32.35 o 
   5  10 -10       15.67       11.54     32.81 o 
   6  10 -10      126.50      128.06     38.24 o 
   0  11 -10       85.25      135.98     31.45 o 
   1  11 -10      416.79      414.05     43.67 o 
   2  11 -10        4.76      -31.45     31.45 o 
   3  11 -10      188.62      234.85     35.97 o 
   4  11 -10       30.57      -25.79     35.75 o 
   5  11 -10        2.53        7.24     33.03 o 
   0  12 -10      418.46      399.79     51.59 o 
   1  12 -10        3.00      -35.30     35.30 o 
   2  12 -10      115.85      150.69     39.37 o 
   3  12 -10        0.89       23.98     32.13 o 
   4  12 -10       68.06      119.46     32.81 o 
   0  13 -10      102.88       24.89     39.59 o 
   1  13 -10      267.52      248.65     45.02 o 
   2   0  -9     4891.98     5718.61     88.69 o 
   4   0  -9     3995.11     4336.64     85.07 o 
   6   0  -9      414.15      406.35     38.01 o 
   8   0  -9       20.89        9.73     30.32 o 
  10   0  -9       58.11       46.83     40.27 o 
   1   1  -9     3022.01     3232.74     67.42 o 
   2   1  -9       86.70      105.89     22.63 o 
   3   1  -9     2122.71     2539.72     63.13 o 
   4   1  -9       56.18       84.85     26.02 o 
   5   1  -9     3371.94     3573.70     82.13 o 
   6   1  -9       36.38       17.65     27.38 o 
   7   1  -9      178.73      123.54     34.39 o 
   8   1  -9       11.09        7.69     32.35 o 
   9   1  -9       37.26        0.00     33.49 o 
  10   1  -9       23.93       49.32     38.69 o 
   1   2  -9      207.58      219.92     23.08 o 
   2   2  -9     3535.26     3866.71     75.57 o 
   3   2  -9      270.00      326.03     28.06 o 
   4   2  -9     4514.00     4852.73     90.50 o 
   5   2  -9      170.00      186.21     31.22 o 
   6   2  -9      483.13      483.51     38.92 o 
   7   2  -9      131.96      139.37     30.32 o 
   8   2  -9      107.19      129.42     32.13 o 
   9   2  -9       44.48       40.95     35.52 o 
  10   2  -9      130.96      127.83     38.46 o 
   1   3  -9     1400.38     1185.58     42.76 o 
   2   3  -9      718.77      811.80     39.59 o 
   3   3  -9     2081.00     2523.43     64.71 o 
   4   3  -9      294.78      381.47     31.90 o 
   5   3  -9     1515.77     1766.83     59.51 o 
   6   3  -9      146.02      138.47     30.32 o 
   7   3  -9      483.58      564.28     42.99 o 
   8   3  -9      152.55      121.50     34.62 o 
   9   3  -9       96.56       39.37     36.65 o 
  10   3  -9        1.09       14.48     35.75 o 
   1   4  -9      183.51      152.72     23.08 o 
   2   4  -9     2027.58     2135.85     60.18 o 
   3   4  -9      437.39      459.98     35.75 o 
   4   4  -9     2269.11     2346.27     66.52 o 
   5   4  -9      280.39      319.02     35.52 o 
   6   4  -9      678.62      678.31     48.19 o 
   7   4  -9       70.64      102.72     31.68 o 
   8   4  -9       82.36        4.07     36.20 o 
   9   4  -9       40.24       44.57     33.94 o 
  10   4  -9       47.87       56.34     37.33 o 
   1   5  -9      131.54      117.20     21.72 o 
   2   5  -9       60.54       50.45     21.95 o 
   3   5  -9     1514.79     1672.71     56.11 o 
   4   5  -9       82.41      121.95     26.02 o 
   5   5  -9     1015.00     1185.58     51.81 o 
   6   5  -9      206.94      197.52     36.20 o 
   7   5  -9      803.79      839.41     50.23 o 
   8   5  -9       28.69       65.16     33.03 o 
   9   5  -9       18.24       41.18     33.71 o 
  10   5  -9       25.69       87.56     39.59 o 
   1   6  -9      243.35      213.59     26.70 o 
   2   6  -9      618.57      585.78     38.24 o 
   3   6  -9      355.75      340.06     33.71 o 
   4   6  -9      412.56      392.55     34.84 o 
   5   6  -9      306.37      266.08     38.01 o 
   6   6  -9     1046.64     1105.94     57.47 o 
   7   6  -9       87.86      138.24     33.03 o 
   8   6  -9      156.73      102.27     41.63 o 
   9   6  -9       73.63       37.78     38.24 o 
   1   7  -9      449.68      381.01     31.90 o 
   2   7  -9      161.46      125.80     27.15 o 
   3   7  -9      832.82      838.50     47.06 o 
   4   7  -9      127.57      159.28     28.96 o 
   5   7  -9      802.55      821.76     51.59 o 
   6   7  -9       35.99      -15.61     30.77 o 
   7   7  -9      314.47      299.11     45.70 o 
   8   7  -9       31.57       42.99     35.07 o 
   9   7  -9       12.66      -41.63     41.63 o 
   1   8  -9      254.80      177.38     31.22 o 
   2   8  -9     1114.47      998.92     49.10 o 
   3   8  -9       27.78       53.85     25.57 o 
   4   8  -9      874.97      912.49     53.40 o 
   5   8  -9       81.14      138.24     27.83 o 
   6   8  -9      610.83      601.61     50.00 o 
   7   8  -9      220.70      267.43     41.40 o 
   8   8  -9       50.33       99.10     34.16 o 
   1   9  -9      557.70      479.44     39.14 o 
   2   9  -9      141.92      152.72     29.64 o 
   3   9  -9      238.92      240.96     30.77 o 
   4   9  -9       74.92       94.80     29.64 o 
   5   9  -9      692.73      720.85     53.62 o 
   6   9  -9       64.81       43.21     34.84 o 
   7   9  -9      128.38      223.77     36.65 o 
   8   9  -9       61.00       49.55     39.37 o 
   1  10  -9       69.44       35.97     30.54 o 
   2  10  -9      351.48      387.35     38.69 o 
   3  10  -9       71.40       59.51     30.77 o 
   4  10  -9      296.62      299.11     41.40 o 
   5  10  -9       30.39        4.30     33.26 o 
   6  10  -9      376.47      388.93     47.29 o 
   7  10  -9       77.65      133.72     36.88 o 
   1  11  -9      150.41       99.78     35.30 o 
   2  11  -9        0.99      -22.85     28.73 o 
   3  11  -9      566.49      535.77     46.83 o 
   4  11  -9       12.56      -30.77     31.45 o 
   5  11  -9      337.75      414.73     42.54 o 
   6  11  -9       38.20      116.52     33.03 o 
   1  12  -9        4.25       19.68     31.45 o 
   2  12  -9      322.45      329.20     45.70 o 
   3  12  -9       38.31       61.54     30.77 o 
   4  12  -9      344.16      337.12     46.61 o 
   5  12  -9        0.80       24.66     32.81 o 
   1  13  -9       37.32       30.54     37.11 o 
   2  13  -9        7.10      -23.98     32.35 o 
   3  13  -9      375.01      393.68     47.06 o 
   0   0  -8    10938.20    11786.10    113.58 o 
   2   0  -8     2378.62     2547.64     56.79 o 
   4   0  -8     1703.18     1881.54     54.08 o 
   6   0  -8     2704.99     2681.13     70.14 o 
   8   0  -8     1413.48     1286.04     58.37 o 
  10   0  -8      417.14      362.23     45.70 o 
   0   1  -8      840.13      890.09     35.30 o 
   1   1  -8     3930.45     4419.22     72.18 o 
   2   1  -8      352.03      421.29     26.70 o 
   3   1  -8      843.02      849.14     36.43 o 
   4   1  -8      103.33      166.75     22.17 o 
   5   1  -8      589.86      605.01     38.46 o 
   6   1  -8       36.06       26.70     25.34 o 
   7   1  -8      147.89      210.19     29.87 o 
   8   1  -8      214.71      272.86     35.07 o 
   9   1  -8     1064.08     1111.82     58.83 o 
  10   1  -8       54.65       62.45     36.20 o 
  11   1  -8      129.95      133.04     42.99 o 
   0   2  -8     5372.27     5122.42     78.06 o 
   1   2  -8      283.79      235.98     21.95 o 
   2   2  -8      891.31      971.99     38.01 o 
   3   2  -8      119.77      126.02     18.10 o 
   4   2  -8      344.29      381.47     28.96 o 
   5   2  -8      149.99      130.32     27.60 o 
   6   2  -8      668.90      737.37     42.54 o 
   7   2  -8      217.92      214.49     31.90 o 
   8   2  -8      431.12      373.32     39.14 o 
   9   2  -8       16.68      -12.22     29.87 o 
  10   2  -8      542.16      512.69     52.27 o 
  11   2  -8        9.26       32.35     38.01 o 
   0   3  -8       72.20      104.30     16.52 o 
   1   3  -8     2714.62     2280.20     53.85 o 
   2   3  -8      212.81      218.79     23.76 o 
   3   3  -8     1178.00     1354.59     46.83 o 
   4   3  -8       48.77       36.20     21.04 o 
   5   3  -8       27.18       45.02     23.53 o 
   6   3  -8      110.75      100.23     28.96 o 
   7   3  -8      793.11      796.42     48.19 o 
   8   3  -8      116.90       69.23     34.62 o 
   9   3  -8      667.62      667.91     50.91 o 
  10   3  -8       17.12       86.66     31.22 o 
   0   4  -8     5809.53     4923.09     81.90 o 
   1   4  -8      447.88      362.91     26.25 o 
   2   4  -8     2743.06     2660.54     61.09 o 
   3   4  -8       15.71       17.65     18.78 o 
   4   4  -8      723.75      743.48     40.73 o 
   5   4  -8      214.85      192.77     29.19 o 
   6   4  -8      725.56      819.04     44.57 o 
   7   4  -8       33.03       48.87     25.79 o 
   8   4  -8      797.76      697.32     50.91 o 
   9   4  -8       13.99       29.64     29.41 o 
  10   4  -8      438.95      384.18     47.51 o 
   0   5  -8      643.43      621.98     34.16 o 
   1   5  -8     3030.53     2445.37     61.77 o 
   2   5  -8      352.16      372.19     29.87 o 
   3   5  -8      978.56     1015.43     42.99 o 
   4   5  -8      633.19      640.08     39.37 o 
   5   5  -8       17.69       12.22     22.17 o 
   6   5  -8      143.86      165.62     30.77 o 
   7   5  -8      406.38      401.60     39.82 o 
   8   5  -8       58.48       23.76     33.71 o 
   9   5  -8      461.38      552.52     50.91 o 
  10   5  -8       22.91       59.73     37.11 o 
   0   6  -8     2636.53     2231.33     62.22 o 
   1   6  -8      193.47      148.20     23.08 o 
   2   6  -8     1296.21     1173.81     45.93 o 
   3   6  -8       96.95       97.29     19.68 o 
   4   6  -8      274.82      278.29     31.22 o 
   5   6  -8       12.24       28.96     25.79 o 
   6   6  -8      207.92      225.35     33.26 o 
   7   6  -8       26.30       30.09     28.73 o 
   8   6  -8      573.33      518.35     49.10 o 
   9   6  -8       18.75       69.69     32.58 o 
  10   6  -8      215.17      263.36     43.44 o 
   0   7  -8     1310.74     1230.83     48.87 o 
   1   7  -8     1302.43     1063.63     46.61 o 
   2   7  -8      110.78       96.84     23.76 o 
   3   7  -8      699.58      647.54     39.59 o 
   4   7  -8       82.46       73.08     25.79 o 
   5   7  -8       10.52       62.67     24.21 o 
   6   7  -8       14.48       29.19     25.11 o 
   7   7  -8      699.18      667.00     48.64 o 
   8   7  -8       68.47      100.68     35.52 o 
   9   7  -8      476.89      481.02     51.81 o 
   0   8  -8      869.29      840.54     45.70 o 
   1   8  -8      102.42      135.07     24.89 o 
   2   8  -8     1220.70     1149.83     49.78 o 
   3   8  -8      155.00      137.11     29.19 o 
   4   8  -8       53.91      100.00     26.47 o 
   5   8  -8       72.72       95.48     28.28 o 
   6   8  -8      184.97      163.81     35.30 o 
   7   8  -8       23.43      -37.33     37.33 o 
   8   8  -8      481.32      500.48     50.23 o 
   9   8  -8        7.95       24.44     36.20 o 
   0   9  -8       81.92       83.04     23.08 o 
   1   9  -8      501.09      452.28     36.43 o 
   2   9  -8      274.33      308.16     31.00 o 
   3   9  -8      234.34      258.16     33.49 o 
   4   9  -8      175.85      172.41     28.06 o 
   5   9  -8        6.99       21.04     26.47 o 
   6   9  -8        4.18       32.58     31.22 o 
   7   9  -8      426.59      470.61     47.06 o 
   8   9  -8       13.53        0.00     35.52 o 
   0  10  -8      975.23     1047.79     50.68 o 
   1  10  -8       89.07       61.99     27.83 o 
   2  10  -8      609.07      607.04     45.25 o 
   3  10  -8      127.30       85.75     31.45 o 
   4  10  -8       73.63        9.73     28.96 o 
   5  10  -8       57.53      -22.63     31.00 o 
   6  10  -8       99.91      132.36     34.16 o 
   7  10  -8       54.46       25.57     33.03 o 
   8  10  -8      260.46      273.09     45.25 o 
   0  11  -8       28.60      -19.01     29.19 o 
   1  11  -8      864.48      862.26     49.78 o 
   2  11  -8      155.23      208.83     30.09 o 
   3  11  -8      255.76      208.83     35.52 o 
   4  11  -8       99.05      106.34     31.00 o 
   5  11  -8       19.76       10.86     29.64 o 
   6  11  -8       28.32       36.88     30.77 o 
   7  11  -8      182.86      245.49     41.63 o 
   0  12  -8      839.34      773.11     56.56 o 
   1  12  -8       21.71       24.89     30.09 o 
   2  12  -8      486.67      478.08     43.44 o 
   3  12  -8        0.17        0.00     29.87 o 
   4  12  -8       31.62       44.80     32.13 o 
   5  12  -8        4.31      -16.29     34.39 o 
   6  12  -8       31.10       54.30     35.52 o 
   0  13  -8       20.10       86.88     31.22 o 
   1  13  -8      364.84      430.11     44.57 o 
   2  13  -8        3.54       47.74     33.71 o 
   3  13  -8       69.70       21.04     33.94 o 
   4  13  -8       22.48       45.70     32.35 o 
   5  13  -8        3.71       90.28     31.90 o 
   0  14  -8      176.85      212.00     43.67 o 
   1  14  -8       10.38       62.90     32.58 o 
   2  14  -8      110.33      130.10     37.33 o 
   3  14  -8        1.96      -12.44     34.84 o 
   2   0  -7     3980.35     4543.21     69.23 o 
   4   0  -7     3492.13     4084.59     72.18 o 
   6   0  -7     2338.43     2394.91     64.71 o 
   8   0  -7      349.42      315.17     36.43 o 
  10   0  -7       38.48        8.37     34.39 o 
   1   1  -7      291.66      383.28     22.63 o 
   2   1  -7      707.46      864.52     33.03 o 
   3   1  -7     3972.75     4603.62     72.63 o 
   4   1  -7       44.38       48.87     17.65 o 
   5   1  -7     4109.17     4550.00     81.68 o 
   6   1  -7      100.69      128.97     24.66 o 
   7   1  -7      377.87      413.82     35.30 o 
   8   1  -7      114.09      159.06     28.06 o 
   9   1  -7      230.59      223.31     37.33 o 
  10   1  -7        3.12        0.00     33.71 o 
  11   1  -7      106.57       54.30     42.76 o 
   1   2  -7      361.87      460.43     24.66 o 
   2   2  -7     2140.09     2198.30     50.45 o 
   3   2  -7      961.75     1121.32     39.59 o 
   4   2  -7     4001.55     4600.90     78.06 o 
   5   2  -7      185.10      192.09     28.06 o 
   6   2  -7     3702.10     3977.80     81.45 o 
   7   2  -7       14.74      -15.61     24.66 o 
   8   2  -7       39.30       34.62     25.57 o 
   9   2  -7      108.43      142.77     29.64 o 
  10   2  -7      212.47      171.73     38.46 o 
  11   2  -7        7.30      -11.99     35.52 o 
   1   3  -7     1551.13     1558.90     42.54 o 
   2   3  -7      359.83      340.51     26.02 o 
   3   3  -7     2585.91     2749.68     59.51 o 
   4   3  -7       40.75       27.15     21.04 o 
   5   3  -7     4383.84     4354.96     83.49 o 
   6   3  -7      196.03      239.15     26.70 o 
   7   3  -7      186.58      223.99     31.68 o 
   8   3  -7      158.71      201.37     32.35 o 
   9   3  -7      244.70      241.41     39.14 o 
  10   3  -7        2.89      -10.86     32.58 o 
  11   3  -7      238.04      238.93     42.76 o 
   1   4  -7      412.43      427.40     25.34 o 
   2   4  -7      889.81      767.01     35.30 o 
   3   4  -7      905.62      975.39     38.46 o 
   4   4  -7     2523.21     2652.62     63.58 o 
   5   4  -7      240.24      273.32     28.28 o 
   6   4  -7      714.53      838.96     43.21 o 
   7   4  -7        2.51       -3.39     23.53 o 
   8   4  -7       60.06       61.77     28.96 o 
   9   4  -7      130.46      106.57     31.90 o 
  10   4  -7       78.45       15.61     39.37 o 
  11   4  -7       17.69       -9.96     35.30 o 
   1   5  -7      380.00      318.79     24.66 o 
   2   5  -7      157.18      161.09     21.04 o 
   3   5  -7      501.19      485.09     29.41 o 
   4   5  -7       87.99       74.21     21.95 o 
   5   5  -7     3053.04     3253.10     76.47 o 
   6   5  -7      396.94      419.25     35.30 o 
   7   5  -7      440.63      517.22     41.63 o 
   8   5  -7       37.16       -5.66     31.45 o 
   9   5  -7       69.49       43.44     33.94 o 
  10   5  -7       45.94       98.19     36.43 o 
   1   6  -7       67.16       55.89     15.16 o 
   2   6  -7      544.68      584.42     32.13 o 
   3   6  -7      353.33      363.82     29.41 o 
   4   6  -7     2582.87     2613.25     67.42 o 
   5   6  -7      347.26      400.25     34.16 o 
   6   6  -7     1448.34     1427.22     57.47 o 
   7   6  -7       45.63       35.52     28.28 o 
   8   6  -7      654.18      663.61     45.70 o 
   9   6  -7       26.45       68.56     29.87 o 
  10   6  -7       35.71        4.75     37.56 o 
   1   7  -7      450.74      443.23     28.06 o 
   2   7  -7      362.31      361.78     31.45 o 
   3   7  -7     1278.75     1157.07     46.61 o 
   4   7  -7       70.96      104.98     25.34 o 
   5   7  -7     1612.51     1832.67     62.22 o 
   6   7  -7       35.50       70.37     26.92 o 
   7   7  -7      315.34      371.74     38.69 o 
   8   7  -7       65.81      108.15     32.81 o 
   9   7  -7       14.57       60.18     35.30 o 
  10   7  -7       12.58       21.95     35.07 o 
   1   8  -7      114.78      140.50     22.40 o 
   2   8  -7      559.31      542.11     35.52 o 
   3   8  -7      113.62       76.70     24.89 o 
   4   8  -7     1276.45     1184.90     53.17 o 
   5   8  -7       19.76       15.16     25.34 o 
   6   8  -7      121.64      142.09     33.03 o 
   7   8  -7        2.27       55.21     28.73 o 
   8   8  -7       68.90       30.09     34.62 o 
   9   8  -7        1.66      -35.52     35.52 o 
   1   9  -7       99.72      116.07     25.34 o 
   2   9  -7       22.35      -15.61     24.89 o 
   3   9  -7     1148.86      993.71     48.64 o 
   4   9  -7       16.57       15.39     25.57 o 
   5   9  -7      545.75      606.59     44.12 o 
   6   9  -7       71.37       31.00     32.35 o 
   7   9  -7      332.25      396.17     43.89 o 
   8   9  -7       17.09       67.65     35.30 o 
   9   9  -7        4.02        2.49     35.52 o 
   1  10  -7       79.60      106.34     27.15 o 
   2  10  -7      362.84      341.42     36.65 o 
   3  10  -7      212.40      196.84     31.45 o 
   4  10  -7     1104.50     1143.27     55.66 o 
   5  10  -7       15.92       15.61     28.28 o 
   6  10  -7      366.21      384.41     42.31 o 
   7  10  -7       38.99       68.56     28.73 o 
   8  10  -7      146.97      147.52     37.56 o 
   1  11  -7       81.15       68.78     30.54 o 
   2  11  -7       30.36       16.52     27.38 o 
   3  11  -7      763.96      671.30     47.74 o 
   4  11  -7       46.06      112.90     27.60 o 
   5  11  -7      370.51      404.32     40.95 o 
   6  11  -7       10.29       19.91     33.49 o 
   7  11  -7       75.56       61.09     38.01 o 
   1  12  -7       31.80       78.74     26.25 o 
   2  12  -7      464.22      582.61     45.02 o 
   3  12  -7       64.45       51.36     30.32 o 
   4  12  -7      458.12      467.90     45.25 o 
   5  12  -7        1.95       31.45     29.64 o 
   6  12  -7       69.47       56.56     38.46 o 
   7  12  -7        3.23       42.54     32.35 o 
   1  13  -7      102.46       78.96     35.52 o 
   2  13  -7       11.88       54.30     29.64 o 
   3  13  -7      406.44      409.52     47.51 o 
   4  13  -7       11.58        2.26     32.58 o 
   5  13  -7      294.70      372.64     44.35 o 
   1  14  -7        6.15      -20.82     31.90 o 
   2  14  -7      139.49      122.18     40.50 o 
   3  14  -7        8.64       16.74     31.22 o 
   4  14  -7      306.35      424.68     45.25 o 
   1  15  -7       38.00        9.96     40.95 o 
   0   0  -6    14511.99    16037.21    110.19 o 
   2   0  -6     4869.54     6038.08     72.40 o 
   4   0  -6      193.56      190.05     20.82 o 
   6   0  -6     1459.00     1577.00     51.13 o 
   8   0  -6      606.68      558.62     41.18 o 
  10   0  -6      585.55      639.17     48.64 o 
   0   1  -6      463.62      488.49     22.63 o 
   1   1  -6     9304.66    10742.38     93.22 o 
   2   1  -6      366.10      442.10     22.85 o 
   3   1  -6      608.95      623.11     28.06 o 
   4   1  -6      114.38      118.78     18.33 o 
   5   1  -6      500.07      527.85     33.49 o 
   6   1  -6      130.81      188.02     24.89 o 
   7   1  -6     2312.28     2475.01     68.33 o 
   8   1  -6       47.78       25.79     25.79 o 
   9   1  -6      479.13      514.28     42.31 o 
  10   1  -6       63.72       54.98     31.45 o 
  11   1  -6      288.02      259.06     41.63 o 
   0   2  -6     8810.70     8017.59     82.13 o 
   1   2  -6      651.26      806.15     28.51 o 
   2   2  -6     5081.66     6180.85     75.57 o 
   3   2  -6       41.61       74.66     15.61 o 
   4   2  -6       87.70       54.30     17.65 o 
   5   2  -6      512.46      575.82     31.90 o 
   6   2  -6     1502.93     1422.02     50.91 o 
   7   2  -6      139.44      157.25     24.44 o 
   8   2  -6      760.60      807.73     48.42 o 
   9   2  -6       78.25       67.88     28.96 o 
  10   2  -6      437.31      345.27     46.38 o 
  11   2  -6       54.37       43.67     38.46 o 
   0   3  -6     4372.22     4003.14     60.86 o 
   1   3  -6     4964.16     4388.22     64.71 o 
   2   3  -6      521.60      678.31     28.06 o 
   3   3  -6      717.49      801.62     31.90 o 
   4   3  -6      222.20      232.59     22.40 o 
   5   3  -6      217.32      216.53     25.34 o 
   6   3  -6       38.41       31.90     22.63 o 
   7   3  -6      533.93      659.76     40.73 o 
   8   3  -6       84.25       90.28     28.73 o 
   9   3  -6      869.65      861.13     51.59 o 
  10   3  -6       99.60        6.34     36.65 o 
  11   3  -6      175.40      153.40     38.24 o 
   0   4  -6     6007.61     4934.40     70.82 o 
   1   4  -6      459.55      441.42     23.30 o 
   2   4  -6     4474.61     4753.63     72.40 o 
   3   4  -6      390.86      462.92     28.28 o 
   4   4  -6      826.85      874.48     37.11 o 
   5   4  -6      222.68      230.10     26.25 o 
   6   4  -6      664.63      758.41     41.63 o 
   7   4  -6      294.66      291.64     31.68 o 
   8   4  -6      566.36      626.95     44.35 o 
   9   4  -6        9.34      -15.39     32.81 o 
  10   4  -6      522.92      536.23     47.74 o 
  11   4  -6       61.27       78.28     38.24 o 
   0   5  -6      382.63      305.22     23.76 o 
   1   5  -6     7830.04     6771.82     85.52 o 
   2   5  -6       26.94       28.96     16.06 o 
   3   5  -6      924.10      863.62     36.65 o 
   4   5  -6      256.88      298.88     26.92 o 
   5   5  -6      731.28      623.56     35.75 o 
   6   5  -6       61.54       82.58     23.76 o 
   7   5  -6     1017.86     1035.12     51.59 o 
   8   5  -6       28.32       -3.62     27.15 o 
   9   5  -6      687.69      713.16     50.00 o 
  10   5  -6       58.61       24.21     35.97 o 
  11   5  -6       56.23       58.37     42.08 o 
   0   6  -6     3597.60     2740.63     59.96 o 
   1   6  -6      328.10      325.81     23.08 o 
   2   6  -6     3272.84     3243.15     66.97 o 
   3   6  -6       66.79       35.75     19.68 o 
   4   6  -6       79.22      101.14     20.82 o 
   5   6  -6      224.69      189.83     26.92 o 
   6   6  -6      873.83      989.87     47.74 o 
   7   6  -6       48.02       13.58     26.47 o 
   8   6  -6      539.46      526.50     42.08 o 
   9   6  -6       61.51       78.06     32.35 o 
  10   6  -6      347.16      345.04     49.10 o 
  11   6  -6       16.50      -38.69     38.69 o 
   0   7  -6      281.99      265.40     26.70 o 
   1   7  -6     3336.52     2638.36     63.80 o 
   2   7  -6      181.71      165.62     24.89 o 
   3   7  -6      523.78      499.80     33.03 o 
   4   7  -6        4.48       11.09     20.36 o 
   5   7  -6      271.23      226.48     30.54 o 
   6   7  -6       21.29       -1.58     25.34 o 
   7   7  -6      341.60      406.58     40.27 o 
   8   7  -6       75.08      114.94     26.92 o 
   9   7  -6      396.29      445.72     49.78 o 
  10   7  -6       84.77       84.85     36.88 o 
   0   8  -6     1998.35     1775.88     53.85 o 
   1   8  -6      172.57      165.62     23.08 o 
   2   8  -6     1526.81     1395.54     50.00 o 
   3   8  -6        7.49      -20.82     20.82 o 
   4   8  -6      227.14      214.49     28.06 o 
   5   8  -6      232.26      231.69     30.54 o 
   6   8  -6      468.51      494.14     38.92 o 
   7   8  -6       34.07       16.97     30.77 o 
   8   8  -6      434.52      469.71     44.80 o 
   9   8  -6       20.20       24.66     33.71 o 
  10   8  -6      395.96      437.13     49.10 o 
   0   9  -6      170.38      139.15     22.63 o 
   1   9  -6     1899.94     1699.63     57.70 o 
   2   9  -6        0.37        7.24     20.36 o 
   3   9  -6      338.12      278.07     32.35 o 
   4   9  -6        8.42      -23.76     23.76 o 
   5   9  -6      240.00      206.12     32.58 o 
   6   9  -6      215.08      188.24     33.26 o 
   7   9  -6      296.41      259.29     38.69 o 
   8   9  -6        8.64      -33.49     33.49 o 
   9   9  -6      260.94      249.79     42.31 o 
   0  10  -6      849.31      859.32     43.89 o 
   1  10  -6       54.56       39.14     23.76 o 
   2  10  -6      688.32      651.39     41.40 o 
   3  10  -6       85.13       79.87     25.34 o 
   4  10  -6      131.61      102.95     30.54 o 
   5  10  -6      295.78      297.75     33.03 o 
   6  10  -6      299.21      268.57     40.50 o 
   7  10  -6       28.35       55.21     31.45 o 
   8  10  -6      343.24      394.36     44.12 o 
   9  10  -6        3.60       27.38     35.97 o 
   0  11  -6       68.11       88.69     27.83 o 
   1  11  -6     1037.58      978.33     49.32 o 
   2  11  -6      211.37      215.40     30.09 o 
   3  11  -6      442.69      397.98     39.14 o 
   4  11  -6       54.98       51.13     28.06 o 
   5  11  -6       98.50       89.60     30.32 o 
   6  11  -6      123.89      107.92     35.07 o 
   7  11  -6      142.18      122.18     42.31 o 
   8  11  -6        1.64       16.97     36.20 o 
   0  12  -6      678.90      628.31     42.99 o 
   1  12  -6       14.52       35.75     24.89 o 
   2  12  -6      752.39      725.83     47.06 o 
   3  12  -6       49.82       -2.04     28.51 o 
   4  12  -6       65.52       34.84     30.54 o 
   5  12  -6       37.00        8.60     30.09 o 
   6  12  -6       57.58      138.47     30.54 o 
   7  12  -6        1.87       55.66     32.81 o 
   0  13  -6      156.32      132.36     35.97 o 
   1  13  -6      342.08      386.67     39.82 o 
   2  13  -6        1.55      -31.68     31.68 o 
   3  13  -6      278.85      348.21     38.24 o 
   4  13  -6       65.74       75.34     31.90 o 
   5  13  -6      116.05      166.75     34.84 o 
   6  13  -6        1.45       21.95     30.09 o 
   0  14  -6      221.91      254.99     38.01 o 
   1  14  -6        3.15       44.57     28.06 o 
   2  14  -6      159.96      115.39     35.30 o 
   3  14  -6       42.26      108.83     31.45 o 
   4  14  -6       60.55       38.24     35.07 o 
   5  14  -6       39.79       34.84     35.30 o 
   0  15  -6       15.67       21.72     32.58 o 
   1  15  -6      165.95      200.91     44.35 o 
   2  15  -6        8.25       36.88     31.45 o 
   3  15  -6       69.68      130.55     36.65 o 
   2   0  -5      904.78      922.67     26.92 o 
   4   0  -5     2184.86     3073.23     56.11 o 
   6   0  -5     2795.56     2624.34     61.54 o 
   8   0  -5      850.12      787.82     45.48 o 
  10   0  -5      315.84      287.12     40.05 o 
  12   0  -5      273.76      328.07     45.93 o 
   1   1  -5     2614.91     3368.94     47.51 o 
   2   1  -5      838.42      963.85     28.28 o 
   3   1  -5     4992.43     5308.63     68.10 o 
   4   1  -5      643.79      681.71     28.06 o 
   5   1  -5     2590.25     2524.78     56.56 o 
   6   1  -5      163.47      178.52     23.98 o 
   7   1  -5     1414.50     1450.75     53.62 o 
   8   1  -5       19.39       21.49     24.44 o 
   9   1  -5      162.14      109.51     29.41 o 
  10   1  -5       41.62       66.52     32.35 o 
  11   1  -5      289.18      213.13     41.40 o 
  12   1  -5       44.78       56.56     36.43 o 
   1   2  -5      634.30      576.05     22.40 o 
   2   2  -5     1878.90     2145.35     42.54 o 
   3   2  -5       98.15      105.66     14.48 o 
   4   2  -5     3507.50     4110.16     66.07 o 
   5   2  -5      109.29       63.35     20.59 o 
   6   2  -5     3270.41     3356.50     69.69 o 
   7   2  -5       15.65       23.30     21.27 o 
   8   2  -5      485.14      497.08     39.14 o 
   9   2  -5       68.57       45.70     27.15 o 
  10   2  -5      127.63      130.55     32.13 o 
  11   2  -5        1.06      -22.17     34.39 o 
  12   2  -5      269.35      252.50     47.06 o 
   1   3  -5     1646.91     1743.98     38.46 o 
   2   3  -5      398.34      416.31     22.17 o 
   3   3  -5     8139.72     8222.80     87.79 o 
   4   3  -5      999.19     1174.27     38.46 o 
   5   3  -5     2928.61     2933.85     63.35 o 
   6   3  -5      121.61       66.07     26.47 o 
   7   3  -5      709.94      785.33     41.63 o 
   8   3  -5      186.63      172.18     29.19 o 
   9   3  -5       32.20       59.28     25.11 o 
  10   3  -5      138.91       50.23     34.62 o 
  11   3  -5      194.78      162.00     36.20 o 
  12   3  -5        1.89      -22.63     37.56 o 
   1   4  -5      191.40      199.10     17.20 o 
   2   4  -5     3295.06     3464.20     57.92 o 
   3   4  -5      565.64      572.65     28.28 o 
   4   4  -5     3172.79     3504.47     65.16 o 
   5   4  -5       54.07        5.66     20.14 o 
   6   4  -5     2837.18     2696.06     66.75 o 
   7   4  -5       86.23      112.45     26.02 o 
   8   4  -5      143.40      139.60     30.54 o 
   9   4  -5      102.06      103.17     27.60 o 
  10   4  -5       66.61      119.46     31.00 o 
  11   4  -5       22.89       52.94     35.07 o 
   1   5  -5      917.24      801.17     30.54 o 
   2   5  -5      185.69      153.85     17.87 o 
   3   5  -5     3910.22     3434.56     64.94 o 
   4   5  -5      229.53      270.60     25.11 o 
   5   5  -5     2092.84     2057.57     57.47 o 
   6   5  -5      103.41      144.80     23.30 o 
   7   5  -5      534.02      563.38     39.82 o 
   8   5  -5      131.91      133.04     27.15 o 
   9   5  -5        3.94       15.16     26.92 o 
  10   5  -5        3.03       61.54     28.28 o 
  11   5  -5       87.66       33.03     38.46 o 
   1   6  -5      846.04      697.55     30.54 o 
   2   6  -5      481.82      390.97     26.02 o 
   3   6  -5      280.03      252.73     23.76 o 
   4   6  -5     3471.65     3478.00     71.72 o 
   5   6  -5       28.75       35.30     20.59 o 
   6   6  -5     1100.37      977.20     47.97 o 
   7   6  -5      135.99      190.96     29.19 o 
   8   6  -5       60.52       74.89     29.19 o 
   9   6  -5       64.34       87.11     28.73 o 
  10   6  -5       42.61       43.89     35.30 o 
  11   6  -5        7.82       14.48     39.82 o 
   1   7  -5      213.74      197.29     20.59 o 
   2   7  -5      174.37      209.06     22.40 o 
   3   7  -5     4700.07     4211.07     78.74 o 
   4   7  -5      210.76      203.18     24.21 o 
   5   7  -5     1769.43     1729.95     57.24 o 
   6   7  -5      306.22      356.13     32.35 o 
   7   7  -5      228.17      296.85     36.65 o 
   8   7  -5        1.35       -3.85     29.64 o 
   9   7  -5        3.73      -26.92     33.94 o 
  10   7  -5        1.24       57.02     33.26 o 
   1   8  -5      269.18      221.28     23.53 o 
   2   8  -5     1908.20     1699.40     53.17 o 
   3   8  -5      167.66      176.71     24.89 o 
   4   8  -5     2786.54     2803.53     71.95 o 
   5   8  -5        5.75      -16.74     23.76 o 
   6   8  -5      900.96      872.21     47.74 o 
   7   8  -5       99.15      142.31     29.41 o 
   8   8  -5      145.68      187.57     33.49 o 
   9   8  -5       38.53      -36.65     36.65 o 
  10   8  -5       50.98      133.26     34.62 o 
   1   9  -5      129.64      164.26     21.72 o 
   2   9  -5       91.16       96.84     21.04 o 
   3   9  -5     1458.62     1322.69     51.81 o 
   4   9  -5       81.11       62.67     23.30 o 
   5   9  -5     1523.09     1597.59     61.54 o 
   6   9  -5      117.77      118.33     26.47 o 
   7   9  -5      154.39      164.94     34.39 o 
   8   9  -5        0.61      -34.62     34.62 o 
   9   9  -5        1.18      -11.31     34.16 o 
  10   9  -5        2.73        7.47     38.46 o 
   1  10  -5       10.84       16.29     20.14 o 
   2  10  -5      167.45      199.56     24.44 o 
   3  10  -5      121.92      117.20     25.34 o 
   4  10  -5     1010.81     1036.25     52.04 o 
   5  10  -5       19.82        3.62     26.47 o 
   6  10  -5      483.48      484.19     42.99 o 
   7  10  -5       67.67       88.01     30.09 o 
   8  10  -5       67.92       79.87     34.39 o 
   9  10  -5        3.62       16.97     35.52 o 
   1  11  -5      215.64      135.75     29.41 o 
   2  11  -5       68.88       73.53     24.44 o 
   3  11  -5      531.05      467.22     40.05 o 
   4  11  -5       86.15       27.15     31.22 o 
   5  11  -5      684.12      774.02     48.42 o 
   6  11  -5       15.27      -26.47     31.22 o 
   7  11  -5      179.39      197.07     40.50 o 
   8  11  -5       22.69       -2.26     34.16 o 
   1  12  -5       57.26       37.78     26.25 o 
   2  12  -5      146.79      139.37     29.41 o 
   3  12  -5       28.54       -1.81     29.19 o 
   4  12  -5      683.13      847.10     52.04 o 
   5  12  -5       29.72       12.44     30.54 o 
   6  12  -5      331.23      419.48     42.31 o 
   7  12  -5       43.89       51.59     34.16 o 
   8  12  -5       15.65       70.37     31.68 o 
   1  13  -5       82.52       39.37     29.87 o 
   2  13  -5       30.32        0.00     27.83 o 
   3  13  -5      302.67      366.53     41.40 o 
   4  13  -5       51.86       19.23     32.13 o 
   5  13  -5      388.81      362.91     43.89 o 
   6  13  -5       26.88      -11.77     34.84 o 
   7  13  -5       67.55       95.25     36.43 o 
   1  14  -5       44.51      109.73     31.00 o 
   2  14  -5      186.00      218.56     39.82 o 
   3  14  -5        3.76       13.35     28.06 o 
   4  14  -5      222.86      317.89     38.92 o 
   5  14  -5       35.60       33.94     36.20 o 
   1  15  -5       29.62       58.60     33.94 o 
   2  15  -5       10.53      -19.01     32.35 o 
   3  15  -5      141.25      180.10     38.69 o 
   0   0  -4     1941.39     2525.24     35.97 o 
   2   0  -4    12349.97    16753.54     98.87 o 
   4   0  -4     1554.74     1731.76     40.50 o 
   6   0  -4     1886.48     2048.74     53.62 o 
   8   0  -4     2587.54     2476.59     67.88 o 
  10   0  -4     1016.91     1129.92     56.34 o 
  12   0  -4        2.09      -14.25     37.11 o 
   0   1  -4     5719.66     5583.08     53.85 o 
   1   1  -4     4723.21     5031.69     52.27 o 
   2   1  -4      832.78      821.99     24.21 o 
   3   1  -4     4079.40     4244.10     55.89 o 
   4   1  -4      857.99      960.00     30.77 o 
   5   1  -4      470.91      504.55     26.47 o 
   6   1  -4      116.85      146.16     20.36 o 
   7   1  -4     1386.57     1306.40     47.06 o 
   8   1  -4       27.94       45.48     21.04 o 
   9   1  -4     1556.48     1421.79     59.96 o 
  10   1  -4       85.29       58.83     31.22 o 
  11   1  -4      134.34      119.69     34.84 o 
  12   1  -4        8.63       -2.49     37.11 o 
   0   2  -4      656.40      622.43     19.46 o 
   1   2  -4      455.18      495.73     18.78 o 
   2   2  -4     9400.01    11249.42     86.66 o 
   3   2  -4     1339.84     1889.69     39.59 o 
   4   2  -4     1157.79     1170.65     35.52 o 
   5   2  -4      104.11      130.78     17.87 o 
   6   2  -4      294.69      338.48     26.70 o 
   7   2  -4       32.20       52.04     19.01 o 
   8   2  -4     1521.61     1327.44     54.53 o 
   9   2  -4       92.65      121.95     27.83 o 
  10   2  -4      831.50      862.49     53.62 o 
  11   2  -4       64.60       43.21     32.81 o 
  12   2  -4      115.66       69.91     38.69 o 
   0   3  -4     1356.90     1064.08     27.60 o 
   1   3  -4     7393.31     6520.68     65.16 o 
   2   3  -4     1093.55     1243.73     31.22 o 
   3   3  -4     4960.45     5167.90     66.75 o 
   4   3  -4      388.73      421.06     24.21 o 
   5   3  -4      536.53      532.38     29.41 o 
   6   3  -4      227.50      266.08     25.34 o 
   7   3  -4     1043.91     1028.78     44.80 o 
   8   3  -4      107.50      100.91     26.70 o 
   9   3  -4     1159.18     1122.91     56.34 o 
  10   3  -4       82.74      103.40     31.68 o 
  11   3  -4      447.73      345.94     46.61 o 
  12   3  -4       12.22       48.87     34.16 o 
   0   4  -4     2275.83     2051.46     39.59 o 
   1   4  -4      946.45     1073.13     30.09 o 
   2   4  -4     5486.15     6307.10     71.72 o 
   3   4  -4      350.99      355.90     22.85 o 
   4   4  -4     2503.10     2763.03     56.34 o 
   5   4  -4      881.82      929.91     37.56 o 
   6   4  -4      801.24      918.14     40.27 o 
   7   4  -4       10.09       43.21     21.04 o 
   8   4  -4     1500.93     1569.76     56.34 o 
   9   4  -4       85.50       24.89     31.22 o 
  10   4  -4      424.88      479.66     45.48 o 
  11   4  -4       18.02       31.22     34.39 o 
  12   4  -4       28.58       24.89     38.46 o 
   0   5  -4      344.57      347.08     18.78 o 
   1   5  -4     5245.07     4093.87     58.37 o 
   2   5  -4      196.23      201.37     17.20 o 
   3   5  -4      481.48      424.00     25.57 o 
   4   5  -4      908.73      886.24     36.20 o 
   5   5  -4      391.15      353.64     28.28 o 
   6   5  -4      426.28      430.56     30.09 o 
   7   5  -4     1576.34     1691.71     57.70 o 
   8   5  -4       70.30      119.92     25.57 o 
   9   5  -4      406.65      410.43     38.92 o 
  10   5  -4       76.36       65.84     33.94 o 
  11   5  -4      288.04      158.38     45.93 o 
   0   6  -4     4235.95     3445.42     60.41 o 
   1   6  -4       95.02       60.41     13.35 o 
   2   6  -4     5234.54     5142.33     72.63 o 
   3   6  -4      166.94      170.37     19.46 o 
   4   6  -4       63.18       74.89     18.55 o 
   5   6  -4       46.37       54.53     19.01 o 
   6   6  -4      702.13      676.05     38.92 o 
   7   6  -4      265.07      284.86     33.26 o 
   8   6  -4      813.81      795.74     47.29 o 
   9   6  -4       53.27      122.63     30.77 o 
  10   6  -4      524.39      586.68     47.74 o 
  11   6  -4       24.03        9.50     37.11 o 
   0   7  -4      493.31      514.73     27.60 o 
   1   7  -4     5635.78     4771.27     72.63 o 
   2   7  -4      258.21      218.34     21.95 o 
   3   7  -4      600.74      580.35     30.54 o 
   4   7  -4      144.48      136.88     20.36 o 
   5   7  -4      248.03      216.75     28.51 o 
   6   7  -4       19.25       25.11     19.46 o 
   7   7  -4      606.65      706.60     44.35 o 
   8   7  -4      202.40      161.09     31.68 o 
   9   7  -4      532.48      473.10     48.42 o 
  10   7  -4        7.53      -28.96     33.03 o 
  11   7  -4      185.89       95.71     44.35 o 
   0   8  -4     3208.47     2794.93     63.35 o 
   1   8  -4      151.27      162.23     20.36 o 
   2   8  -4     1382.01     1231.96     44.35 o 
   3   8  -4       92.67       76.02     19.46 o 
   4   8  -4       83.42       48.19     23.98 o 
   5   8  -4       75.05      119.01     22.40 o 
   6   8  -4      142.05      144.12     30.09 o 
   7   8  -4        1.67      -20.82     23.30 o 
   8   8  -4      433.02      397.76     43.89 o 
   9   8  -4       60.89       73.76     33.03 o 
  10   8  -4      186.77      176.25     39.59 o 
   0   9  -4      785.81      684.65     36.65 o 
   1   9  -4     2962.97     2620.04     64.71 o 
   2   9  -4       65.77       71.04     18.78 o 
   3   9  -4      545.66      567.45     36.20 o 
   4   9  -4       36.97       45.48     21.95 o 
   5   9  -4       53.82        0.00     24.44 o 
   6   9  -4      265.07      264.04     32.35 o 
   7   9  -4      182.93      218.79     31.90 o 
   8   9  -4       20.32      -33.94     33.94 o 
   9   9  -4      317.57      344.13     44.12 o 
  10   9  -4       31.44      -33.94     40.27 o 
   0  10  -4     2922.55     2651.26     71.27 o 
   1  10  -4       17.54       46.83     17.87 o 
   2  10  -4     1483.46     1423.60     53.85 o 
   3  10  -4       10.18       53.17     17.65 o 
   4  10  -4       81.96       91.18     23.30 o 
   5  10  -4      338.63      360.20     37.11 o 
   6  10  -4      215.57      207.48     35.75 o 
   7  10  -4       52.03       15.84     30.09 o 
   8  10  -4      282.33      230.55     41.63 o 
   9  10  -4       20.38       65.61     29.19 o 
   0  11  -4       20.09        7.69     22.85 o 
   1  11  -4     1177.46     1107.29     50.00 o 
   2  11  -4      150.76      139.83     26.25 o 
   3  11  -4      120.86      134.85     24.66 o 
   4  11  -4        6.52      -25.57     25.57 o 
   5  11  -4       34.84      -23.98     28.28 o 
   6  11  -4       25.96       67.20     26.92 o 
   7  11  -4      491.15      425.36     45.93 o 
   8  11  -4       48.37       34.39     34.84 o 
   9  11  -4      161.47      136.66     41.86 o 
   0  12  -4      602.68      559.53     42.76 o 
   1  12  -4       66.25      124.89     25.79 o 
   2  12  -4      300.50      311.33     33.94 o 
   3  12  -4       17.16        0.00     23.30 o 
   4  12  -4        8.45       21.04     24.66 o 
   5  12  -4       39.88       72.40     27.83 o 
   6  12  -4      141.30      149.33     35.75 o 
   7  12  -4        0.51       -9.05     33.26 o 
   8  12  -4      190.08      247.30     40.95 o 
   0  13  -4      143.95      147.74     27.38 o 
   1  13  -4      584.20      596.41     49.10 o 
   2  13  -4       76.99       93.22     28.51 o 
   3  13  -4       68.01       61.99     28.96 o 
   4  13  -4       50.19       76.93     28.73 o 
   5  13  -4        1.13      -28.96     28.96 o 
   6  13  -4        7.31      -20.82     32.13 o 
   7  13  -4      134.83      139.37     37.11 o 
   0  14  -4      568.00      561.11     47.29 o 
   1  14  -4       40.18       83.49     33.03 o 
   2  14  -4      254.10      354.54     37.33 o 
   3  14  -4        0.57      -17.42     29.64 o 
   4  14  -4       63.24       72.18     31.45 o 
   5  14  -4       16.47       23.53     31.90 o 
   6  14  -4       24.30      111.54     31.90 o 
   0  15  -4       29.97       20.36     35.52 o 
   1  15  -4      365.33      479.44     44.35 o 
   2  15  -4        2.58       11.54     29.87 o 
   3  15  -4      116.41       80.77     39.37 o 
   4  15  -4        2.98       -2.49     31.00 o 
   0  16  -4      249.51      349.34     45.70 o 
   1  16  -4       14.50       22.40     36.88 o 
   2   0  -3     6626.26     7809.21     61.99 o 
   4   0  -3     9643.98    10755.50     91.86 o 
   6   0  -3     2013.15     2023.18     51.13 o 
   8   0  -3      864.55      853.21     42.99 o 
  10   0  -3       75.08       53.40     31.22 o 
  12   0  -3      870.61      746.87     59.28 o 
   1   1  -3      477.87      473.78     15.39 o 
   2   1  -3      559.99      740.76     20.36 o 
   3   1  -3     4932.59     4871.05     55.89 o 
   4   1  -3      927.33      937.60     29.41 o 
   5   1  -3     4136.77     4057.21     65.16 o 
   6   1  -3      330.31      379.43     25.79 o 
   7   1  -3     1422.06     1391.70     47.97 o 
   8   1  -3       87.98       56.79     24.89 o 
   9   1  -3       20.86       35.75     21.72 o 
  10   1  -3       39.06       70.14     23.30 o 
  11   1  -3      174.08      114.94     38.24 o 
  12   1  -3       32.91       49.32     36.20 o 
   1   2  -3      223.42      259.97     12.44 o 
   2   2  -3    12213.92    13885.07     87.79 o 
   3   2  -3     2497.70     2953.31     45.93 o 
   4   2  -3     6709.80     7882.97     80.55 o 
   5   2  -3      748.19      727.64     30.32 o 
   6   2  -3     1098.73      949.59     38.46 o 
   7   2  -3       65.35       77.38     17.65 o 
   8   2  -3       37.97       30.32     22.63 o 
   9   2  -3       97.53      123.31     27.15 o 
  10   2  -3        6.49       -3.85     26.92 o 
  11   2  -3        7.79      -33.94     33.94 o 
  12   2  -3      250.31      274.67     43.44 o 
   1   3  -3      228.48      208.38     12.90 o 
   2   3  -3     2655.87     2599.45     40.95 o 
   3   3  -3    15352.09    15617.96    106.57 o 
   4   3  -3      197.49      195.71     17.20 o 
   5   3  -3     4727.00     4500.67     69.01 o 
   6   3  -3       59.77       54.53     18.55 o 
   7   3  -3      963.21      836.47     42.76 o 
   8   3  -3      237.57      231.69     29.64 o 
   9   3  -3      134.48      154.53     27.83 o 
  10   3  -3       61.48       51.36     28.51 o 
  11   3  -3      214.23      173.54     39.37 o 
  12   3  -3       54.33        2.49     39.59 o 
   1   4  -3      875.70      886.70     26.02 o 
   2   4  -3     2779.13     2946.07     46.61 o 
   3   4  -3     2606.42     3177.98     52.94 o 
   4   4  -3     9390.56    10386.93    100.46 o 
   5   4  -3      200.73      173.99     21.27 o 
   6   4  -3     2244.42     2176.35     57.47 o 
   7   4  -3      199.72      172.86     25.79 o 
   8   4  -3      217.70      146.61     31.00 o 
   9   4  -3      247.90      290.51     36.43 o 
  10   4  -3      118.97      111.09     32.13 o 
  11   4  -3       60.05      102.95     33.03 o 
  12   4  -3      116.20       73.31     43.67 o 
   1   5  -3       46.69       35.30      9.50 o 
   2   5  -3     3647.31     3559.00     56.11 o 
   3   5  -3    12420.13    11971.17    104.53 o 
   4   5  -3      636.13      585.55     29.19 o 
   5   5  -3     2318.53     2437.90     57.24 o 
   6   5  -3      101.10       84.39     21.49 o 
   7   5  -3      316.23      308.16     31.00 o 
   8   5  -3      180.80      181.46     29.64 o 
   9   5  -3      120.79      150.46     31.90 o 
  10   5  -3       19.95       11.99     32.58 o 
  11   5  -3       70.03       47.29     38.01 o 
  12   5  -3       33.90       75.12     35.30 o 
   1   6  -3      364.12      503.42     23.53 o 
   2   6  -3     4747.15     4845.71     68.33 o 
   3   6  -3       33.29       24.89     14.93 o 
   4   6  -3     4046.81     3703.35     69.01 o 
   5   6  -3      256.16      242.55     24.89 o 
   6   6  -3      504.54      485.32     34.84 o 
   7   6  -3       22.16       23.76     21.72 o 
   8   6  -3      194.82      140.28     30.32 o 
   9   6  -3       31.00       11.09     29.64 o 
  10   6  -3       81.95      102.27     35.52 o 
  11   6  -3       10.80        4.53     33.26 o 
   1   7  -3     1669.04     1332.19     40.73 o 
   2   7  -3      235.94      286.67     23.08 o 
   3   7  -3     5045.54     4554.30     73.99 o 
   4   7  -3      723.46      745.96     36.88 o 
   5   7  -3     2701.08     2661.90     66.75 o 
   6   7  -3      264.61      283.05     31.22 o 
   7   7  -3      184.38      158.15     30.32 o 
   8   7  -3      185.96      147.74     32.81 o 
   9   7  -3       49.48       74.44     30.54 o 
  10   7  -3        8.36       32.58     31.22 o 
  11   7  -3      102.65       38.46     40.27 o 
   1   8  -3       58.93       66.07     17.65 o 
   2   8  -3     1900.17     1837.42     52.27 o 
   3   8  -3       45.21        4.75     19.91 o 
   4   8  -3     3070.42     2930.46     70.14 o 
   5   8  -3      147.52      129.87     22.63 o 
   6   8  -3     2906.35     2886.34     76.47 o 
   7   8  -3       23.13       25.34     23.53 o 
   8   8  -3       62.48       52.26     29.87 o 
   9   8  -3       38.33       22.63     34.16 o 
  10   8  -3       48.03       88.69     32.81 o 
  11   8  -3        9.33       52.72     33.26 o 
   1   9  -3     1594.91     1513.65     50.45 o 
   2   9  -3      190.56      173.76     21.72 o 
   3   9  -3     2778.86     2576.14     66.29 o 
   4   9  -3        8.49       25.34     17.87 o 
   5   9  -3     1455.54     1480.39     56.11 o 
   6   9  -3       68.28       84.39     26.92 o 
   7   9  -3      184.41      185.98     32.81 o 
   8   9  -3        2.16      -30.32     30.32 o 
   9   9  -3        0.31      -33.49     33.49 o 
  10   9  -3        0.26      -21.49     34.39 o 
   1  10  -3      445.82      404.09     33.94 o 
   2  10  -3      477.15      500.70     31.68 o 
   3  10  -3        2.87        4.30     18.10 o 
   4  10  -3      895.59      897.10     46.16 o 
   5  10  -3      148.69      101.14     27.60 o 
   6  10  -3      792.80      871.54     48.19 o 
   7  10  -3       81.64       85.30     32.35 o 
   8  10  -3        5.56       23.08     29.64 o 
   9  10  -3       53.70        9.28     37.56 o 
   1  11  -3      126.62       98.65     27.38 o 
   2  11  -3       92.90       57.47     24.21 o 
   3  11  -3      246.42      266.53     28.06 o 
   4  11  -3      142.54      127.38     25.79 o 
   5  11  -3      735.01      761.12     45.93 o 
   6  11  -3       73.39       71.50     30.32 o 
   7  11  -3      366.43      324.22     40.95 o 
   8  11  -3       24.22       20.14     37.11 o 
   9  11  -3       36.66       24.44     38.01 o 
   1  12  -3       77.34       58.83     27.38 o 
   2  12  -3      133.97      164.94     28.51 o 
   3  12  -3       49.05       40.95     24.89 o 
   4  12  -3      572.61      542.56     44.12 o 
   5  12  -3      105.45      123.54     33.49 o 
   6  12  -3      648.20      744.83     52.49 o 
   7  12  -3        4.21        6.79     33.94 o 
   8  12  -3      105.40       35.97     42.54 o 
   1  13  -3      183.88      161.55     31.45 o 
   2  13  -3       38.72      102.04     26.70 o 
   3  13  -3      415.32      477.40     40.73 o 
   4  13  -3        2.02       18.33     25.57 o 
   5  13  -3      357.09      283.27     42.76 o 
   6  13  -3        6.88       24.89     32.58 o 
   7  13  -3      145.90      196.84     37.56 o 
   1  14  -3       50.69       93.90     31.00 o 
   2  14  -3       87.02      105.89     33.49 o 
   3  14  -3        9.87      -19.23     28.28 o 
   4  14  -3      235.13      254.08     42.31 o 
   5  14  -3       10.86        4.53     30.77 o 
   6  14  -3      156.69      143.67     39.37 o 
   1  15  -3       44.14       26.92     35.97 o 
   2  15  -3       16.04       -4.53     30.32 o 
   3  15  -3       56.20      151.14     36.43 o 
   4  15  -3        7.01      -14.48     33.26 o 
   5  15  -3      199.88      235.31     44.57 o 
   1  16  -3        0.76       36.65     33.49 o 
   2  16  -3       60.05       49.55     37.56 o 
   0   0  -2      308.23      486.68     11.54 o 
   2   0  -2    26775.01    24408.21    406.35 o 
   4   0  -2     3316.55     3922.36     53.40 o 
   6   0  -2      625.46      559.53     30.09 o 
   8   0  -2     2189.41     2112.32     62.90 o 
  10   0  -2      180.02      164.26     33.26 o 
  12   0  -2       44.62      126.93     34.84 o 
   0   1  -2     9388.42     7323.21     44.35 o 
   1   1  -2    16751.73    16297.63    295.49 o 
   2   1  -2     2341.27     2314.82     31.45 o 
   3   1  -2     7290.64     7756.26     66.07 o 
   4   1  -2      489.19      541.66     22.17 o 
   5   1  -2      193.47      146.16     16.97 o 
   6   1  -2       48.44       46.16     16.29 o 
   7   1  -2     2553.82     2282.24     58.60 o 
   8   1  -2      161.95      164.26     25.57 o 
   9   1  -2      825.35      829.00     44.80 o 
  10   1  -2        6.25        0.00     26.70 o 
  11   1  -2      458.81      441.65     44.35 o 
  12   1  -2       16.07       46.38     32.81 o 
   0   2  -2    18044.21    11282.00     61.99 o 
   1   2  -2      301.13      253.86     11.31 o 
   2   2  -2    14576.93    16078.62     86.88 o 
   3   2  -2     1947.89     2129.97     36.65 o 
   4   2  -2      912.17     1107.97     30.77 o 
   5   2  -2      616.55      700.94     28.96 o 
   6   2  -2     1572.39     1729.50     47.06 o 
   7   2  -2      206.35      194.58     25.34 o 
   8   2  -2     2448.06     2196.94     64.71 o 
   9   2  -2       28.80       41.86     23.76 o 
  10   2  -2      832.12      830.36     49.78 o 
  11   2  -2       36.35       10.41     32.81 o 
  12   2  -2       40.19       37.33     36.43 o 
   0   3  -2     1670.77     1093.72     21.72 o 
   1   3  -2     3398.48     3081.83     38.69 o 
   2   3  -2     4322.50     4537.10     50.45 o 
   3   3  -2     2525.93     2653.98     43.21 o 
   4   3  -2     2561.18     2916.21     50.68 o 
   5   3  -2       80.99      123.76     17.20 o 
   6   3  -2      733.56      666.77     32.35 o 
   7   3  -2     2210.63     2023.63     57.47 o 
   8   3  -2      127.26       90.73     24.89 o 
   9   3  -2      949.62      850.27     46.38 o 
  10   3  -2      191.70      134.40     33.71 o 
  11   3  -2      363.71      356.35     44.57 o 
  12   3  -2       34.81      -14.25     36.65 o 
   0   4  -2     5884.38     4854.99     52.27 o 
   1   4  -2     3309.23     2875.71     42.08 o 
   2   4  -2      896.71      815.88     24.21 o 
   3   4  -2       35.55       14.93     11.09 o 
   4   4  -2     1484.56     1668.86     41.40 o 
   5   4  -2      405.70      416.76     24.89 o 
   6   4  -2     1596.27     1647.14     50.00 o 
   7   4  -2      276.16      254.99     26.92 o 
   8   4  -2     1195.53     1089.19     50.00 o 
   9   4  -2       74.52       55.89     29.41 o 
  10   4  -2     1010.74      894.39     52.94 o 
  11   4  -2        3.43      -21.49     33.49 o 
  12   4  -2       99.27       86.88     40.95 o 
   0   5  -2     1058.70      964.53     27.83 o 
   1   5  -2     6519.85     5061.11     59.51 o 
   2   5  -2      430.22      472.42     21.27 o 
   3   5  -2     2115.11     2190.83     46.61 o 
   4   5  -2      771.81      885.56     33.71 o 
   5   5  -2      664.00      565.64     30.77 o 
   6   5  -2       14.29       56.56     16.52 o 
   7   5  -2     1069.65     1163.86     47.06 o 
   8   5  -2       12.23       -6.34     25.11 o 
   9   5  -2     1496.51     1396.67     63.58 o 
  10   5  -2      158.73       83.04     32.58 o 
  11   5  -2      307.00      314.50     44.57 o 
  12   5  -2        8.58       32.13     34.84 o 
   0   6  -2     6754.65     5946.45     69.69 o 
   1   6  -2      776.87      725.37     27.38 o 
   2   6  -2     1899.57     1526.09     39.37 o 
   3   6  -2       55.19       61.99     14.03 o 
   4   6  -2      749.56      753.66     32.81 o 
   5   6  -2       78.41       61.77     19.23 o 
   6   6  -2      601.13      653.88     35.52 o 
   7   6  -2      158.77      143.67     28.51 o 
   8   6  -2     1486.38     1463.19     59.28 o 
   9   6  -2      284.17      300.69     34.16 o 
  10   6  -2      419.94      350.70     42.99 o 
  11   6  -2        1.78       25.11     33.03 o 
   0   7  -2      233.41      225.80     17.65 o 
   1   7  -2     2405.61     1922.27     45.70 o 
   2   7  -2      711.67      819.95     32.13 o 
   3   7  -2     1892.88     1867.29     50.45 o 
   4   7  -2      431.04      417.22     28.96 o 
   5   7  -2      147.32       97.06     22.85 o 
   6   7  -2      268.99      317.21     28.51 o 
   7   7  -2      391.80      363.14     35.07 o 
   8   7  -2        7.39       67.20     26.25 o 
   9   7  -2      527.81      453.64     43.21 o 
  10   7  -2        3.95       23.53     28.51 o 
  11   7  -2      174.60      225.58     41.86 o 
   0   8  -2     3531.93     3064.86     62.22 o 
   1   8  -2       74.03      104.08     16.74 o 
   2   8  -2     1988.84     1736.96     48.87 o 
   3   8  -2       65.11       65.61     17.20 o 
   4   8  -2      343.21      325.81     27.60 o 
   5   8  -2       20.14       20.36     17.87 o 
   6   8  -2       11.75      -14.93     22.40 o 
   7   8  -2      126.45      112.22     27.15 o 
   8   8  -2      542.04      586.91     44.57 o 
   9   8  -2       10.44        2.04     28.51 o 
  10   8  -2      333.56      250.92     40.95 o 
  11   8  -2       33.40       74.21     35.30 o 
   0   9  -2     1820.71     1775.88     50.45 o 
   1   9  -2     2304.23     1893.76     53.62 o 
   2   9  -2       76.67       74.44     19.01 o 
   3   9  -2      760.85      726.73     37.56 o 
   4   9  -2       26.66        0.00     21.04 o 
   5   9  -2      117.99       80.09     26.47 o 
   6   9  -2        8.76       63.13     21.27 o 
   7   9  -2      634.16      676.28     45.02 o 
   8   9  -2       35.90       23.30     27.83 o 
   9   9  -2      481.73      528.31     47.74 o 
  10   9  -2       17.38       79.87     34.39 o 
   0  10  -2     2781.11     2702.62     67.65 o 
   1  10  -2       11.07       -1.36     18.33 o 
   2  10  -2     1064.09      955.25     42.54 o 
   3  10  -2       11.78       14.25     19.91 o 
   4  10  -2      282.32      269.24     28.28 o 
   5  10  -2      118.99      107.02     29.19 o 
   6  10  -2      295.13      231.01     36.65 o 
   7  10  -2       83.93       72.18     29.87 o 
   8  10  -2      657.81      773.57     49.32 o 
   9  10  -2        2.94       11.31     33.71 o 
  10  10  -2      110.75      123.99     38.01 o 
   0  11  -2       17.49        4.53     21.49 o 
   1  11  -2     1613.70     1538.31     56.79 o 
   2  11  -2      410.80      463.37     34.62 o 
   3  11  -2      105.32      123.08     21.27 o 
   4  11  -2      165.14      157.93     28.73 o 
   5  11  -2      140.84      141.41     31.90 o 
   6  11  -2        0.85      -26.70     26.70 o 
   7  11  -2      295.42      316.98     41.86 o 
   8  11  -2       16.10       -2.26     35.52 o 
   9  11  -2      299.15      396.85     44.80 o 
   0  12  -2     1569.56     1778.82     61.09 o 
   1  12  -2       36.82       34.62     23.08 o 
   2  12  -2      139.10      168.33     28.73 o 
   3  12  -2       15.69       27.83     20.82 o 
   4  12  -2       40.66       58.37     25.34 o 
   5  12  -2       26.86       44.35     24.44 o 
   6  12  -2      240.11      195.03     39.59 o 
   7  12  -2       27.56       41.86     32.35 o 
   8  12  -2      206.45      213.13     47.06 o 
   0  13  -2      153.28      193.67     31.90 o 
   1  13  -2      600.28      631.93     43.89 o 
   2  13  -2       33.80       42.76     25.57 o 
   3  13  -2       68.88      103.40     25.79 o 
   4  13  -2      120.64       91.63     34.39 o 
   5  13  -2       43.70       41.86     28.73 o 
   6  13  -2        2.61        6.56     31.45 o 
   7  13  -2      203.04      255.44     39.82 o 
   0  14  -2     1075.16     1208.66     59.73 o 
   1  14  -2      153.25      150.46     31.22 o 
   2  14  -2      278.66      328.52     41.40 o 
   3  14  -2       20.91      -27.38     31.90 o 
   4  14  -2       41.89       32.58     31.68 o 
   5  14  -2       53.20       45.48     28.06 o 
   6  14  -2       89.64       95.93     39.37 o 
   0  15  -2      247.82      308.84     44.35 o 
   1  15  -2      437.79      534.87     46.83 o 
   2  15  -2       22.28       22.40     28.73 o 
   3  15  -2       75.97       87.11     33.94 o 
   4  15  -2       10.08        7.01     31.45 o 
   5  15  -2        4.10        0.00     33.26 o 
   0  16  -2      227.19      304.31     46.61 o 
   1  16  -2        2.32       26.47     35.30 o 
   2  16  -2      177.31      195.26     42.08 o 
   3  16  -2        2.56       -4.98     34.84 o 
   2   0  -1     3199.30     3619.63     34.84 o 
   4   0  -1     1859.98     1844.66     36.43 o 
   6   0  -1     5797.02     6071.79     80.55 o 
   8   0  -1      547.11      510.21     34.62 o 
  10   0  -1      248.61      212.45     33.03 o 
  12   0  -1       88.42       75.57     37.78 o 
   1   1  -1     2377.07     2653.75     24.66 o 
   2   1  -1     1797.69     1896.02     26.25 o 
   3   1  -1     1448.49     1717.96     29.87 o 
   4   1  -1      319.42      346.40     18.33 o 
   5   1  -1     6270.42     6066.59     73.08 o 
   6   1  -1      224.58      244.58     21.04 o 
   7   1  -1     3850.84     3847.47     73.99 o 
   8   1  -1      116.01      162.90     24.21 o 
   9   1  -1       60.08       75.12     25.57 o 
  10   1  -1        3.73       16.06     26.47 o 
  11   1  -1      172.12      221.73     34.16 o 
  12   1  -1       18.51       25.34     33.26 o 
   1   2  -1      738.40      710.67     15.39 o 
   2   2  -1    31000.31    26016.21    428.53 o 
   3   2  -1     1256.09     1205.04     26.92 o 
   4   2  -1     9079.69     8969.90     80.09 o 
   5   2  -1      453.65      453.42     22.63 o 
   6   2  -1     3546.07     3818.51     68.33 o 
   7   2  -1      300.97      347.08     28.06 o 
   8   2  -1      587.57      569.94     39.14 o 
   9   2  -1        2.51      -25.11     25.11 o 
  10   2  -1      275.23      284.63     35.75 o 
  11   2  -1        9.63       18.55     30.77 o 
  12   2  -1      162.11      141.18     38.01 o 
   1   3  -1    10538.85     9537.34     62.45 o 
   2   3  -1     4498.23     4082.33     45.25 o 
   3   3  -1     1207.91      982.63     26.02 o 
   4   3  -1      621.78      641.21     24.66 o 
   5   3  -1     6050.61     6224.97     76.93 o 
   6   3  -1      110.55      129.87     20.82 o 
   7   3  -1     2028.84     2007.56     56.79 o 
   8   3  -1      409.23      381.01     33.26 o 
   9   3  -1      147.24      103.85     27.15 o 
  10   3  -1       17.93       66.52     27.60 o 
  11   3  -1      215.74      238.02     39.59 o 
  12   3  -1        6.10      -37.78     37.78 o 
   1   4  -1     3978.45     3267.13     42.31 o 
   2   4  -1     4531.20     4812.68     54.53 o 
   3   4  -1     1739.75     1869.55     37.33 o 
   4   4  -1     3994.53     3935.94     60.41 o 
   5   4  -1      113.78      100.23     17.42 o 
   6   4  -1     2690.33     2568.00     61.09 o 
   7   4  -1      175.78      194.35     24.44 o 
   8   4  -1      126.29       44.12     26.47 o 
   9   4  -1        8.31      -13.35     25.79 o 
  10   4  -1      177.29      145.93     34.62 o 
  11   4  -1       86.86       53.40     32.35 o 
  12   4  -1      195.30      148.42     42.76 o 
   1   5  -1     3103.47     2448.76     41.18 o 
   2   5  -1      927.61      971.54     28.06 o 
   3   5  -1     1994.90     1918.65     42.08 o 
   4   5  -1      446.71      498.67     25.57 o 
   5   5  -1     4370.26     4405.42     70.37 o 
   6   5  -1      288.15      277.84     27.15 o 
   7   5  -1     1521.53     1587.86     53.17 o 
   8   5  -1        9.56        9.28     21.49 o 
   9   5  -1        7.39       43.44     26.02 o 
  10   5  -1      160.92      111.54     33.03 o 
  11   5  -1      214.36      182.14     43.21 o 
  12   5  -1       28.04       63.80     34.62 o 
   1   6  -1     2301.00     2193.77     43.44 o 
   2   6  -1     2748.17     2558.72     49.10 o 
   3   6  -1      468.35      481.47     24.21 o 
   4   6  -1     5264.35     5223.33     74.66 o 
   5   6  -1      247.28      274.90     24.89 o 
   6   6  -1     2924.16     2789.73     67.88 o 
   7   6  -1      132.40      117.20     26.47 o 
   8   6  -1      241.76      225.58     29.41 o 
   9   6  -1      103.96       79.64     29.19 o 
  10   6  -1       57.65       58.83     31.90 o 
  11   6  -1        9.63       -2.26     32.81 o 
   1   7  -1     1520.40     1138.52     36.20 o 
   2   7  -1       58.79       69.46     16.52 o 
   3   7  -1     3566.06     3394.06     63.58 o 
   4   7  -1       48.08       29.64     16.97 o 
   5   7  -1     2743.54     2485.19     63.80 o 
   6   7  -1      242.79      235.76     26.70 o 
   7   7  -1      918.75      875.83     45.93 o 
   8   7  -1      253.67      294.81     34.39 o 
   9   7  -1       59.04       66.52     28.73 o 
  10   7  -1       25.07      -16.97     32.81 o 
  11   7  -1      158.42      167.20     39.59 o 
   1   8  -1     1357.06     1255.04     39.82 o 
   2   8  -1     2491.75     2308.03     56.11 o 
   3   8  -1      127.22      144.12     19.46 o 
   4   8  -1     3108.04     3022.55     68.33 o 
   5   8  -1      193.91      196.39     27.15 o 
   6   8  -1      478.74      455.45     36.20 o 
   7   8  -1      108.14      128.74     28.51 o 
   8   8  -1      171.28      157.25     30.54 o 
   9   8  -1       67.62       82.13     31.45 o 
  10   8  -1      140.32      166.52     39.14 o 
  11   8  -1        5.78      -12.22     36.20 o 
   1   9  -1      655.25      510.43     31.45 o 
   2   9  -1      436.71      407.49     28.96 o 
   3   9  -1     1821.94     1675.65     52.27 o 
   4   9  -1      119.51      133.72     22.17 o 
   5   9  -1     1303.11     1167.25     49.32 o 
   6   9  -1       36.67       11.09     23.08 o 
   7   9  -1      528.98      510.88     40.27 o 
   8   9  -1       48.36       11.54     31.00 o 
   9   9  -1        7.08       63.58     29.41 o 
  10   9  -1       28.33       21.04     35.52 o 
   1  10  -1      190.63      208.61     24.44 o 
   2  10  -1      934.01      878.78     43.67 o 
   3  10  -1       93.30       40.73     23.76 o 
   4  10  -1     1400.02     1429.71     54.98 o 
   5  10  -1      204.99      155.21     28.73 o 
   6  10  -1      626.19      678.09     44.12 o 
   7  10  -1      179.55      178.74     33.71 o 
   8  10  -1      135.57       71.95     34.84 o 
   9  10  -1       25.60       76.47     30.54 o 
  10  10  -1       29.76        7.47     35.97 o 
   1  11  -1       65.50      106.57     20.59 o 
   2  11  -1       79.49       61.32     25.57 o 
   3  11  -1      915.80      954.57     45.93 o 
   4  11  -1       12.67       34.39     21.49 o 
   5  11  -1      619.24      548.67     42.54 o 
   6  11  -1        5.37      -27.38     27.38 o 
   7  11  -1      228.94      252.95     38.01 o 
   8  11  -1        4.09       -4.30     33.03 o 
   9  11  -1       44.38       83.49     34.39 o 
   1  12  -1       32.29       66.75     21.27 o 
   2  12  -1      522.63      486.68     40.27 o 
   3  12  -1      343.21      445.50     35.07 o 
   4  12  -1      579.92      567.67     45.93 o 
   5  12  -1        4.92      -29.41     29.41 o 
   6  12  -1      306.56      347.53     38.69 o 
   7  12  -1        1.65       58.83     26.47 o 
   8  12  -1       25.96       18.78     35.52 o 
   1  13  -1      135.92      109.73     32.81 o 
   2  13  -1      260.78      348.66     33.03 o 
   3  13  -1      742.37      778.09     48.19 o 
   4  13  -1       27.64       -2.04     28.06 o 
   5  13  -1      428.18      456.81     43.67 o 
   6  13  -1        6.77      -28.51     31.90 o 
   7  13  -1       62.40       49.32     35.75 o 
   1  14  -1       62.50      111.09     29.19 o 
   2  14  -1      324.91      371.74     42.08 o 
   3  14  -1       53.79       74.66     28.73 o 
   4  14  -1      380.26      442.10     44.12 o 
   5  14  -1        0.83      -18.10     30.09 o 
   6  14  -1      139.79      128.51     38.69 o 
   1  15  -1       35.59       39.37     29.19 o 
   2  15  -1        0.96       26.70     29.19 o 
   3  15  -1      213.72      240.74     40.05 o 
   4  15  -1        1.38      -32.35     32.35 o 
   5  15  -1      159.80      191.19     45.02 o 
   1  16  -1       65.43       76.47     37.56 o 
   2  16  -1       74.93       79.87     36.88 o 
   3  16  -1       21.15       71.72     30.32 o 
   2   0   0       62.77       73.53      5.88 o 
   4   0   0      617.90      601.84     21.04 o 
   6   0   0     5036.16     5276.96     74.66 o 
   8   0   0      671.85      684.88     38.24 o 
  10   0   0      174.05      199.33     30.32 o 
  12   0   0       74.44       77.61     31.90 o 
   0   1   0        0.37       23.76      2.49 o 
   1   1   0    24161.44    19082.83    252.05 o 
   2   1   0     9551.20     9784.64    236.66 o 
   3   1   0     4780.98     4969.70     49.32 o 
   4   1   0      708.31      712.70     23.30 o 
   5   1   0     1462.27     1850.54     41.86 o 
   6   1   0      440.42      392.78     25.57 o 
   7   1   0     1574.05     1449.84     48.19 o 
   8   1   0        0.02       16.29     19.01 o 
   9   1   0     1138.05     1040.77     49.10 o 
  10   1   0       20.68      -26.25     26.25 o 
  11   1   0        3.12       56.79     26.70 o 
  12   1   0        0.63       32.13     32.81 o 
   0   2   0    37137.03    13725.33    236.66 o 
   1   2   0      177.84      172.18      7.92 o 
   2   2   0     1237.75     1811.85     26.92 o 
   3   2   0      156.31      185.53     13.12 o 
   4   2   0       12.71       31.90      9.73 o 
   5   2   0     2033.43     1998.06     44.12 o 
   6   2   0     1222.27     1200.96     39.37 o 
   7   2   0       96.32      130.78     23.08 o 
   8   2   0     1241.04     1246.67     49.78 o 
   9   2   0       90.43       63.35     27.38 o 
  10   2   0      364.00      307.03     34.16 o 
  11   2   0        5.61      -29.64     29.64 o 
  12   2   0       65.04       62.22     36.88 o 
   0   3   0    33515.58    15739.91    312.23 o 
   1   3   0    10765.56     9344.58     60.18 o 
   2   3   0     3754.06     3546.78     41.40 o 
   3   3   0      265.88      260.87     14.25 o 
   4   3   0       56.43       88.69     12.22 o 
   5   3   0      697.04      853.66     32.35 o 
   6   3   0      256.76      301.15     23.98 o 
   7   3   0     1838.90     1636.51     50.91 o 
   8   3   0       66.59       67.65     22.63 o 
   9   3   0     2056.14     2042.63     66.52 o 
  10   3   0        1.27      -25.79     28.73 o 
  11   3   0      231.69      262.46     39.82 o 
  12   3   0       15.04      -37.56     39.14 o 
   0   4   0    46957.28    22373.72    430.34 o 
   1   4   0     4107.52     3781.41     44.35 o 
   2   4   0     2881.80     2698.10     40.50 o 
   3   4   0      956.03      986.47     27.60 o 
   4   4   0     2174.64     2243.55     45.70 o 
   5   4   0       71.14      104.98     16.29 o 
   6   4   0     1253.61     1119.29     40.50 o 
   7   4   0       33.76       67.42     20.82 o 
   8   4   0     2354.55     2395.37     69.01 o 
   9   4   0       10.80      -13.35     26.92 o 
  10   4   0      440.12      319.25     41.18 o 
  11   4   0       42.78       61.77     32.58 o 
  12   4   0      175.89      190.96     40.73 o 
   0   5   0     8652.99     5853.68     61.09 o 
   1   5   0     1850.71     1454.82     31.45 o 
   2   5   0      552.79      586.91     21.72 o 
   3   5   0     1910.85     1925.21     41.63 o 
   4   5   0       76.04      103.17     15.61 o 
   5   5   0       43.69       34.62     14.48 o 
   6   5   0       65.82       90.05     19.91 o 
   7   5   0     1310.36     1172.23     47.51 o 
   8   5   0       98.45       99.33     27.60 o 
   9   5   0     1221.57     1290.33     58.83 o 
  10   5   0      243.46      218.56     37.78 o 
  11   5   0      188.41      260.65     39.82 o 
  12   5   0        1.94       46.61     33.49 o 
   0   6   0     5082.59     4123.73     57.47 o 
   1   6   0      390.43      455.23     20.82 o 
   2   6   0     1694.69     1482.20     37.11 o 
   3   6   0       87.94       79.64     14.48 o 
   4   6   0     1112.19      888.05     34.16 o 
   5   6   0      244.76      204.08     22.85 o 
   6   6   0       14.28       16.29     19.91 o 
   7   6   0      100.88       90.95     25.57 o 
   8   6   0     1218.99     1175.17     52.04 o 
   9   6   0       31.22       10.86     27.60 o 
  10   6   0      509.34      490.07     46.61 o 
  11   6   0        0.97        0.00     30.32 o 
   0   7   0       37.66       25.57     10.86 o 
   1   7   0     5889.46     4388.22     66.52 o 
   2   7   0       71.41       72.40     15.61 o 
   3   7   0     1275.17     1271.78     40.05 o 
   4   7   0      108.08       59.96     20.82 o 
   5   7   0      111.42      115.39     22.40 o 
   6   7   0     1596.55     1546.91     54.75 o 
   7   7   0      444.53      362.46     34.62 o 
   8   7   0      237.66      251.14     32.13 o 
   9   7   0      600.44      625.60     47.06 o 
  10   7   0        0.31      -27.38     33.49 o 
  11   7   0      151.38      115.16     44.35 o 
   0   8   0     2347.15     2031.55     50.23 o 
   1   8   0      502.56      475.36     25.79 o 
   2   8   0     3274.35     2752.62     59.96 o 
   3   8   0       22.89       29.19     15.84 o 
   4   8   0      595.84      505.68     32.35 o 
   5   8   0      336.33      345.72     30.09 o 
   6   8   0      523.85      459.07     37.11 o 
   7   8   0       71.83      115.39     26.25 o 
   8   8   0      405.75      450.47     39.14 o 
   9   8   0       83.71      112.00     31.00 o 
  10   8   0      329.67      247.98     43.21 o 
  11   8   0       10.33       -7.47     34.16 o 
   0   9   0       98.81      131.45     19.91 o 
   1   9   0     1585.70     1330.38     44.57 o 
   2   9   0       76.84       49.78     17.20 o 
   3   9   0      474.52      423.78     29.19 o 
   4   9   0        5.47       11.99     17.87 o 
   5   9   0       69.80       97.52     21.95 o 
   6   9   0       40.63       34.84     23.98 o 
   7   9   0      490.90      481.25     40.50 o 
   8   9   0      161.04      115.16     33.49 o 
   9   9   0      446.53      490.07     47.74 o 
  10   9   0        7.63      -30.32     35.07 o 
   0  10   0      781.02      700.49     36.88 o 
   1  10   0       85.87       57.02     17.42 o 
   2  10   0      693.56      641.89     36.43 o 
   3  10   0      156.90      148.20     25.57 o 
   4  10   0      215.48      203.40     28.96 o 
   5  10   0      419.87      442.78     38.46 o 
   6  10   0      397.43      398.21     36.20 o 
   7  10   0        0.13       28.06     25.34 o 
   8  10   0      650.77      624.46     50.68 o 
   9  10   0       16.43       64.94     35.52 o 
  10  10   0      207.86      228.07     43.89 o 
   0  11   0       64.74       79.19     26.02 o 
   1  11   0     1647.31     1555.73     54.75 o 
   2  11   0        5.78        7.47     20.36 o 
   3  11   0      349.10      384.63     32.81 o 
   4  11   0      192.36      245.26     30.77 o 
   5  11   0      530.00      539.62     39.37 o 
   6  11   0      138.02      164.49     27.38 o 
   7  11   0      560.69      559.08     46.38 o 
   8  11   0       21.33      -36.43     36.43 o 
   9  11   0      162.62      152.27     40.73 o 
   0  12   0     1168.56     1082.63     53.17 o 
   1  12   0        5.91       -6.56     24.21 o 
   2  12   0     1593.68     1689.22     61.77 o 
   3  12   0       71.70       75.34     23.08 o 
   4  12   0       62.09       46.61     23.53 o 
   5  12   0      106.56      133.04     31.90 o 
   6  12   0      203.29      172.18     37.56 o 
   7  12   0       16.55       36.88     32.81 o 
   8  12   0      383.41      510.66     45.70 o 
   0  13   0        0.54      -19.68     23.08 o 
   1  13   0      507.59      545.05     42.54 o 
   2  13   0        3.07       29.19     22.17 o 
   3  13   0      256.02      318.79     37.33 o 
   4  13   0       10.69      -23.53     27.38 o 
   5  13   0        6.72       35.30     27.60 o 
   6  13   0       32.99       94.35     30.09 o 
   7  13   0      151.04      184.85     39.82 o 
   8  13   0       13.59       55.21     35.75 o 
   0  14   0       19.58       68.78     24.89 o 
   1  14   0        3.56       21.72     26.02 o 
   2  14   0      490.81      501.38     46.83 o 
   3  14   0        1.56       20.59     28.51 o 
   4  14   0        6.10        4.30     28.96 o 
   5  14   0       14.07       26.92     30.77 o 
   6  14   0       29.11      -21.27     35.52 o 
   0  15   0        9.04      -12.90     32.58 o 
   1  15   0      553.70      626.28     54.75 o 
   2  15   0      220.36      300.47     40.27 o 
   3  15   0       83.67      106.34     32.35 o 
   4  15   0        4.46       28.06     28.06 o 
   5  15   0       60.12      144.12     31.68 o 
   0  16   0      590.98      829.45     56.11 o 
   1  16   0       22.10       88.01     28.73 o 
   2  16   0      192.78      268.11     38.24 o 
   3  16   0        1.12      -12.44     34.39 o 
   2   0   1     3022.76     3408.09     33.71 o 
   4   0   1     1889.50     1842.40     35.52 o 
   6   0   1     5537.51     5680.60     78.74 o 
   8   0   1      480.02      471.74     33.26 o 
  10   0   1      210.36      196.62     33.94 o 
  12   0   1       60.15       16.06     35.52 o 
   1   1   1     2470.45     2626.83     24.66 o 
   2   1   1     1798.23     1790.36     25.79 o 
   3   1   1     1930.75     2091.51     33.26 o 
   4   1   1      317.88      349.11     17.65 o 
   5   1   1     6734.12     6653.72     76.25 o 
   6   1   1      226.53      209.51     21.27 o 
   7   1   1     3551.44     3668.73     70.82 o 
   8   1   1      115.92      116.97     23.08 o 
   9   1   1       60.19       43.89     26.25 o 
  10   1   1        3.75      -19.68     26.47 o 
  11   1   1      177.90      217.88     35.52 o 
  12   1   1       18.61       48.19     34.84 o 
   1   2   1      741.21      733.75     15.61 o 
   2   2   1    33139.27    27390.03    440.97 o 
   3   2   1     1248.60     1210.24     26.47 o 
   4   2   1     9505.23     9390.51     82.81 o 
   5   2   1      454.24      432.37     23.08 o 
   6   2   1     3373.66     3728.46     66.75 o 
   7   2   1      297.22      329.88     27.83 o 
   8   2   1      513.12      429.66     34.39 o 
   9   2   1        2.53       25.34     21.49 o 
  10   2   1      245.30      176.03     35.52 o 
  11   2   1        9.73       -8.15     32.35 o 
  12   2   1      171.09      106.57     38.01 o 
   1   3   1    10057.87     9440.51     61.99 o 
   2   3   1     4513.33     4218.08     46.16 o 
   3   3   1      975.24      856.38     24.21 o 
   4   3   1      620.01      630.12     24.89 o 
   5   3   1     6177.10     6205.96     77.15 o 
   6   3   1      109.67       94.35     19.01 o 
   7   3   1     1868.71     1912.08     55.43 o 
   8   3   1      405.35      408.62     34.62 o 
   9   3   1      146.13       86.20     29.41 o 
  10   3   1       17.99       48.19     28.06 o 
  11   3   1      206.89      207.02     38.46 o 
  12   3   1        6.10      -40.05     40.05 o 
   1   4   1     3967.51     3394.96     42.54 o 
   2   4   1     4117.02     4467.19     52.27 o 
   3   4   1     1762.91     1818.64     36.65 o 
   4   4   1     3861.11     3706.97     57.02 o 
   5   4   1      117.34      148.88     17.87 o 
   6   4   1     2510.14     2650.13     59.96 o 
   7   4   1      176.90      192.09     25.79 o 
   8   4   1      122.90      101.36     25.79 o 
   9   4   1        8.30       -1.58     26.92 o 
  10   4   1      161.53       98.65     33.71 o 
  11   4   1       86.85       70.59     34.84 o 
  12   4   1      205.12      184.62     43.44 o 
   1   5   1     3057.94     2457.36     40.95 o 
   2   5   1      942.24      999.82     28.06 o 
   3   5   1     2384.95     2284.95     45.70 o 
   4   5   1      434.16      455.90     25.57 o 
   5   5   1     4293.50     4250.21     68.78 o 
   6   5   1      296.26      295.94     26.25 o 
   7   5   1     1550.28     1436.04     52.04 o 
   8   5   1        9.51        9.28     22.17 o 
   9   5   1        7.49       31.22     26.70 o 
  10   5   1      161.06      140.96     35.97 o 
  11   5   1      202.72      208.83     39.59 o 
  12   5   1       28.89       26.92     38.92 o 
   1   6   1     2289.21     2167.75     43.21 o 
   2   6   1     2690.75     2689.50     50.00 o 
   3   6   1      480.22      480.34     25.57 o 
   4   6   1     5815.62     5538.96     77.61 o 
   5   6   1      237.11      219.24     23.30 o 
   6   6   1     2829.21     2686.78     66.75 o 
   7   6   1      137.14      154.53     24.44 o 
   8   6   1      251.85      206.57     30.54 o 
   9   6   1      102.64      130.55     29.41 o 
  10   6   1       57.43       42.76     33.94 o 
  11   6   1        9.31       36.43     32.81 o 
   1   7   1     1526.59     1220.65     36.65 o 
   2   7   1       54.49       73.31     15.84 o 
   3   7   1     3133.04     3054.90     61.09 o 
   4   7   1       48.66       49.55     16.06 o 
   5   7   1     2938.38     2740.18     65.16 o 
   6   7   1      245.29      240.06     28.28 o 
   7   7   1      891.74      872.21     44.57 o 
   8   7   1      249.50      281.46     31.90 o 
   9   7   1       58.82      628.31     47.29 o 
  10   7   1       25.06       14.93     31.68 o 
  11   7   1      156.21      143.90     41.40 o 
   1   8   1     1347.09     1193.04     40.27 o 
   2   8   1     2254.02     2144.22     54.75 o 
   3   8   1      124.95      110.41     20.36 o 
   4   8   1     3064.23     2887.70     67.20 o 
   5   8   1      183.19      191.41     24.21 o 
   6   8   1      440.27      417.44     33.26 o 
   7   8   1      114.24      109.28     28.06 o 
   8   8   1      194.60      173.76     33.26 o 
   9   8   1       67.71       44.12     31.45 o 
  10   8   1      149.35      126.70     36.65 o 
  11   8   1        5.72      -39.14     39.14 o 
   1   9   1      707.17      535.09     31.90 o 
   2   9   1      425.70      397.08     28.06 o 
   3   9   1     1704.22     1636.96     51.59 o 
   4   9   1      112.07       93.22     22.17 o 
   5   9   1     1449.18     1491.93     54.30 o 
   6   9   1       41.66       -9.50     25.57 o 
   7   9   1      440.88      388.93     38.46 o 
   8   9   1       51.12       77.15     26.92 o 
   9   9   1        6.92      -12.67     29.87 o 
  10   9   1       28.28      -40.50     40.50 o 
   1  10   1      186.22      225.58     24.44 o 
   2  10   1      906.16      933.30     42.54 o 
   3  10   1       84.70       70.37     21.95 o 
   4  10   1     1577.52     1544.42     56.56 o 
   5  10   1      218.90      177.84     28.06 o 
   6  10   1      575.57      607.72     39.37 o 
   7  10   1      180.02      184.62     37.33 o 
   8  10   1      136.15      174.67     34.16 o 
   9  10   1       26.02        6.79     34.16 o 
  10  10   1       39.47       -9.96     39.59 o 
   1  11   1       68.83       45.25     22.85 o 
   2  11   1       74.60       73.31     22.17 o 
   3  11   1      918.48      932.17     43.89 o 
   4  11   1       14.54        4.98     22.17 o 
   5  11   1      620.18      545.73     43.21 o 
   6  11   1        5.12       13.12     24.44 o 
   7  11   1      244.92      249.33     36.20 o 
   8  11   1        3.88        8.82     32.58 o 
   9  11   1       44.78       57.24     33.71 o 
   1  12   1       31.26       61.77     23.08 o 
   2  12   1      466.57      477.17     37.78 o 
   3  12   1      332.17      213.36     35.97 o 
   4  12   1      589.89      553.65     45.48 o 
   5  12   1        4.86        5.66     28.51 o 
   6  12   1      315.91      298.88     40.95 o 
   7  12   1        1.06      -13.12     33.49 o 
   8  12   1       29.12       28.28     35.07 o 
   1  13   1      116.49      116.97     30.54 o 
   2  13   1      253.37      269.92     34.16 o 
   3  13   1      839.04      786.24     49.78 o 
   4  13   1       32.25       31.68     26.70 o 
   5  13   1      397.23      398.89     42.31 o 
   6  13   1        9.00       13.12     30.54 o 
   7  13   1       62.75       77.38     36.20 o 
   1  14   1       60.10       83.49     29.19 o 
   2  14   1      363.87      339.61     44.57 o 
   3  14   1       59.50       76.93     31.00 o 
   4  14   1      398.56      375.36     42.99 o 
   5  14   1        1.25      -27.15     29.19 o 
   6  14   1      139.43      126.25     40.27 o 
   1  15   1       23.45       28.28     30.77 o 
   2  15   1        0.58      -30.77     30.77 o 
   3  15   1      206.63      254.54     41.18 o 
   4  15   1        1.33       49.32     30.32 o 
   5  15   1      145.24      157.02     37.33 o 
   1  16   1       63.38      100.23     35.52 o 
   2  16   1       62.00       70.37     38.92 o 
   3  16   1       22.29       -4.98     36.88 o 
   0   0   2      428.09      593.92     12.44 o 
   2   0   2    27893.05    24870.22    411.78 o 
   4   0   2     3515.11     4297.04     55.89 o 
   6   0   2      751.66      752.75     31.90 o 
   8   0   2     2054.16     1931.54     60.86 o 
  10   0   2      218.38      215.40     31.22 o 
  12   0   2       37.31       48.64     35.52 o 
   0   1   2     9371.27     7718.02     45.48 o 
   1   1   2    16190.88    14922.45    283.95 o 
   2   1   2     2333.66     2290.84     31.00 o 
   3   1   2     7766.86     8343.85     67.88 o 
   4   1   2      489.15      560.89     21.95 o 
   5   1   2      161.32      150.91     16.29 o 
   6   1   2       48.30       55.43     16.06 o 
   7   1   2     2497.19     2272.74     58.37 o 
   8   1   2      162.24      114.71     28.06 o 
   9   1   2      835.31      810.22     45.02 o 
  10   1   2        6.37       -7.24     23.98 o 
  11   1   2      414.40      378.75     41.18 o 
  12   1   2       15.98       23.08     35.30 o 
   0   2   2    17714.51    12754.47     65.61 o 
   1   2   2      294.64      248.20     11.31 o 
   2   2   2    13682.54    15615.70     85.07 o 
   3   2   2     1943.09     2065.26     35.75 o 
   4   2   2     1015.68     1223.59     32.35 o 
   5   2   2      616.86      690.08     28.73 o 
   6   2   2     1807.61     1853.26     48.87 o 
   7   2   2      208.51      219.24     26.70 o 
   8   2   2     2354.14     2357.13     65.84 o 
   9   2   2       28.36       51.59     22.85 o 
  10   2   2      793.51      721.98     48.64 o 
  11   2   2       35.87       37.33     33.71 o 
  12   2   2       34.11      -14.03     39.37 o 
   0   3   2     1678.93     1310.02     24.44 o 
   1   3   2     2429.20     2330.43     33.26 o 
   2   3   2     4333.17     4792.54     51.13 o 
   3   3   2     2542.10     2878.65     44.35 o 
   4   3   2     2557.15     2939.96     50.91 o 
   5   3   2      109.26      176.25     17.65 o 
   6   3   2      736.56      720.40     32.58 o 
   7   3   2     2245.49     1958.69     57.70 o 
   8   3   2      129.31      123.99     24.89 o 
   9   3   2     1030.66     1030.37     52.94 o 
  10   3   2      188.86      164.71     33.94 o 
  11   3   2      389.41      456.36     47.74 o 
  12   3   2       35.57       40.27     36.65 o 
   0   4   2     5121.68     4560.63     50.23 o 
   1   4   2     3324.94     3157.17     42.76 o 
   2   4   2      801.47      684.20     22.40 o 
   3   4   2       37.13       29.41     10.41 o 
   4   4   2     1587.61     1935.39     42.54 o 
   5   4   2      405.49      380.79     24.66 o 
   6   4   2     1791.55     1898.51     52.72 o 
   7   4   2      272.71      243.90     27.38 o 
   8   4   2     1174.98     1139.65     50.45 o 
   9   4   2       72.29       20.36     30.09 o 
  10   4   2     1113.87     1050.05     53.40 o 
  11   4   2        3.16       15.16     31.90 o 
  12   4   2      101.62       74.89     41.86 o 
   0   5   2     1033.52     1007.97     26.92 o 
   1   5   2     6037.60     5109.98     59.73 o 
   2   5   2      436.09      506.36     21.49 o 
   3   5   2     2202.66     2300.34     46.16 o 
   4   5   2      777.86      835.79     32.35 o 
   5   5   2      611.18      578.76     29.19 o 
   6   5   2       14.38       10.86     17.87 o 
   7   5   2     1129.75      991.00     45.93 o 
   8   5   2       13.30       35.75     22.17 o 
   9   5   2     1514.00     1593.52     64.71 o 
  10   5   2      153.96      140.73     35.52 o 
  11   5   2      322.43      312.91     46.83 o 
  12   5   2        8.29       96.61     32.35 o 
   0   6   2     6480.70     5884.68     69.23 o 
   1   6   2      795.70      840.54     26.70 o 
   2   6   2     2115.97     1835.38     42.08 o 
   3   6   2       51.68       42.99     15.16 o 
   4   6   2      755.39      724.24     32.35 o 
   5   6   2       78.32       85.98     18.33 o 
   6   6   2      596.37      647.77     37.33 o 
   7   6   2      163.63      200.69     28.06 o 
   8   6   2     1319.13     1373.37     58.83 o 
   9   6   2      277.03      259.06     36.65 o 
  10   6   2      487.70      407.03     42.76 o 
  11   6   2        1.68       -2.26     31.68 o 
   0   7   2      231.07      229.65     19.91 o 
   1   7   2     2301.48     1846.02     45.02 o 
   2   7   2      732.19      838.96     32.13 o 
   3   7   2     2045.63     1978.83     52.04 o 
   4   7   2      428.61      427.17     30.54 o 
   5   7   2      130.38      195.94     22.17 o 
   6   7   2      272.10      283.27     29.19 o 
   7   7   2      330.20      320.38     32.58 o 
   8   7   2        6.26       12.22     28.51 o 
   9   7   2      565.30      481.47     45.02 o 
  10   7   2        3.17      -36.43     36.43 o 
  11   7   2      179.46      190.28     42.54 o 
   0   8   2     3518.19     3185.90     63.13 o 
   1   8   2       66.04       35.30     15.61 o 
   2   8   2     2124.25     2006.21     51.13 o 
   3   8   2       60.68       76.02     17.20 o 
   4   8   2      354.93      297.98     28.73 o 
   5   8   2       20.11       46.38     19.91 o 
   6   8   2        1.21        4.53     21.04 o 
   7   8   2      131.24      135.75     25.79 o 
   8   8   2      524.06      525.82     45.25 o 
   9   8   2        8.66       20.36     28.28 o 
  10   8   2      368.97      361.33     41.86 o 
  11   8   2       34.62      -40.27     40.27 o 
   0   9   2     1776.70     1642.61     53.40 o 
   1   9   2     2202.23     1912.99     53.85 o 
   2   9   2       84.33       80.55     18.78 o 
   3   9   2      787.17      760.44     38.92 o 
   4   9   2       25.28       -8.37     19.46 o 
   5   9   2      141.97      159.06     26.02 o 
   6   9   2        8.82       42.08     20.82 o 
   7   9   2      542.32      596.18     42.08 o 
   8   9   2       38.67       17.65     29.19 o 
   9   9   2      534.81      578.54     50.45 o 
  10   9   2       16.27       68.33     29.41 o 
   0  10   2     2661.21     2441.07     64.94 o 
   1  10   2       14.64       45.25     17.65 o 
   2  10   2     1073.89      964.98     44.57 o 
   3  10   2       11.60      -22.85     22.85 o 
   4  10   2      248.40      233.50     28.73 o 
   5  10   2      118.85      103.85     28.06 o 
   6  10   2      293.48      357.71     35.52 o 
   7  10   2       83.02       83.71     28.96 o 
   8  10   2      595.69      677.41     50.45 o 
   9  10   2        1.97       74.89     30.32 o 
  10  10   2      130.84      111.77     36.65 o 
   0  11   2       16.45       13.12     25.57 o 
   1  11   2     1579.88     1541.70     56.56 o 
   2  11   2      428.55      460.88     34.84 o 
   3  11   2      114.52      118.56     25.34 o 
   4  11   2      161.74      144.80     28.73 o 
   5  11   2      146.52      131.00     29.64 o 
   6  11   2        0.93       53.17     24.89 o 
   7  11   2      278.50      297.07     37.33 o 
   8  11   2       14.67       -8.82     31.00 o 
   9  11   2      299.62      378.30     44.57 o 
   0  12   2     1691.36     1845.79     63.80 o 
   1  12   2       34.87       31.22     22.85 o 
   2  12   2      168.54      146.61     28.96 o 
   3  12   2       17.18       14.03     21.04 o 
   4  12   2       34.09       54.75     26.92 o 
   5  12   2       26.91       44.35     27.60 o 
   6  12   2      235.09      234.40     37.11 o 
   7  12   2       27.78        4.53     29.64 o 
   8  12   2      184.90      180.33     41.40 o 
   0  13   2      142.18      135.75     38.92 o 
   1  13   2      621.41      641.66     45.25 o 
   2  13   2       37.63       52.04     26.47 o 
   3  13   2       70.41       51.81     28.73 o 
   4  13   2      118.56      109.73     30.54 o 
   5  13   2       50.83       50.45     27.60 o 
   6  13   2        2.54       -2.26     31.22 o 
   7  13   2      187.63      208.61     39.59 o 
   0  14   2     1084.24     1257.53     62.90 o 
   1  14   2      155.57      190.73     34.39 o 
   2  14   2      256.97      261.55     38.46 o 
   3  14   2       21.11       62.90     26.70 o 
   4  14   2       35.96       26.25     32.13 o 
   5  14   2       53.21       34.16     33.71 o 
   6  14   2       90.33       76.93     40.05 o 
   0  15   2      254.58      313.36     44.80 o 
   1  15   2      444.00      566.32     47.51 o 
   2  15   2       25.62       53.62     30.54 o 
   3  15   2       72.86       66.52     33.71 o 
   4  15   2        9.33      -35.07     35.07 o 
   5  15   2        6.38      -19.91     34.62 o 
   0  16   2      233.15      285.31     45.02 o 
   1  16   2        2.09       31.22     34.39 o 
   2  16   2      198.85      310.42     42.76 o 
   3  16   2        3.32       47.51     31.90 o 
   2   0   3     7709.96     8921.03     65.61 o 
   4   0   3    10272.46    11751.71     95.25 o 
   6   0   3     1736.59     1709.36     48.87 o 
   8   0   3      872.48      864.75     42.76 o 
  10   0   3      100.66       53.62     30.32 o 
  12   0   3      873.15      781.71     63.58 o 
   1   1   3      584.10      486.90     15.61 o 
   2   1   3      560.92      707.95     19.68 o 
   3   1   3     5014.20     5139.39     57.24 o 
   4   1   3      930.82      921.09     28.96 o 
   5   1   3     4425.59     4669.01     68.10 o 
   6   1   3      328.09      325.13     25.79 o 
   7   1   3     1237.35     1208.66     45.02 o 
   8   1   3       87.62       52.72     24.89 o 
   9   1   3       22.15       40.73     23.76 o 
  10   1   3       39.10       16.74     30.32 o 
  11   1   3      173.24      144.58     36.20 o 
  12   1   3       33.00       -9.50     37.11 o 
   1   2   3      223.71      259.74     12.44 o 
   2   2   3    12754.67    14823.58     89.82 o 
   3   2   3     2507.40     2876.16     44.80 o 
   4   2   3     6870.35     8103.79     81.68 o 
   5   2   3      746.46      788.50     31.68 o 
   6   2   3      799.80      736.91     33.71 o 
   7   2   3       64.56       63.80     18.55 o 
   8   2   3       37.59       -7.24     22.17 o 
   9   2   3       96.89      143.67     27.60 o 
  10   2   3       12.02       28.06     27.83 o 
  11   2   3        7.62       63.35     30.54 o 
  12   2   3      225.43      182.81     45.02 o 
   1   3   3      194.49      183.72     11.99 o 
   2   3   3     2664.83     2646.28     41.18 o 
   3   3   3    15297.59    15834.71    107.47 o 
   4   3   3      195.78      195.94     16.97 o 
   5   3   3     5016.67     5085.77     71.95 o 
   6   3   3       57.74       51.36     17.87 o 
   7   3   3      826.14      794.16     41.18 o 
   8   3   3      236.52      198.43     28.73 o 
   9   3   3      135.79      146.61     30.77 o 
  10   3   3       61.63       21.04     31.90 o 
  11   3   3      262.77      249.33     41.18 o 
  12   3   3       54.30      132.36     33.49 o 
   1   4   3      879.55     1009.10     26.70 o 
   2   4   3     2690.06     3137.26     47.51 o 
   3   4   3     2625.14     3217.13     52.72 o 
   4   4   3     9387.19    10876.55    100.91 o 
   5   4   3      196.01      172.63     21.95 o 
   6   4   3     2154.57     2188.34     57.02 o 
   7   4   3      194.13      174.90     25.34 o 
   8   4   3      246.64      209.97     31.90 o 
   9   4   3      248.91      262.00     32.35 o 
  10   4   3      145.77       74.21     33.26 o 
  11   4   3       59.99       68.10     33.71 o 
  12   4   3      113.21      154.53     38.24 o 
   1   5   3       52.85       31.90      9.96 o 
   2   5   3     3664.64     3832.99     57.24 o 
   3   5   3    11691.18    11437.21    102.72 o 
   4   5   3      652.24      674.24     29.64 o 
   5   5   3     2542.39     2618.68     60.41 o 
   6   5   3      100.14      119.69     21.95 o 
   7   5   3      276.05      251.37     29.41 o 
   8   5   3      179.93      185.30     31.68 o 
   9   5   3      119.37      133.04     33.03 o 
  10   5   3       19.99       24.21     28.73 o 
  11   5   3       70.69       88.01     34.16 o 
   1   6   3      367.78      485.77     23.76 o 
   2   6   3     4628.55     4791.86     69.23 o 
   3   6   3       33.89       16.29     15.39 o 
   4   6   3     4109.17     3998.16     71.72 o 
   5   6   3      256.44      251.60     25.79 o 
   6   6   3      479.95      471.06     34.84 o 
   7   6   3       19.71       38.92     22.40 o 
   8   6   3      250.34      155.66     33.26 o 
   9   6   3       31.88       65.61     28.28 o 
  10   6   3       67.00       83.71     32.58 o 
  11   6   3       10.81        0.00     36.20 o 
   1   7   3     1518.54     1242.59     38.01 o 
   2   7   3      228.63      249.33     21.27 o 
   3   7   3     4899.27     4841.19     75.12 o 
   4   7   3      714.79      776.73     36.20 o 
   5   7   3     2754.02     2739.05     66.75 o 
   6   7   3      253.67      216.98     30.09 o 
   7   7   3      231.70      204.53     33.03 o 
   8   7   3      189.26      151.82     33.03 o 
   9   7   3       48.32       31.45     32.58 o 
  10   7   3        8.42       56.56     29.41 o 
  11   7   3      118.27       79.64     39.14 o 
   1   8   3       57.38       84.62     16.29 o 
   2   8   3     1711.28     1721.80     49.10 o 
   3   8   3       42.56       60.86     17.65 o 
   4   8   3     2907.15     2878.20     68.10 o 
   5   8   3      148.38      147.07     25.34 o 
   6   8   3     2971.72     2953.99     77.38 o 
   7   8   3       21.80       20.36     22.40 o 
   8   8   3       43.24       65.39     27.38 o 
   9   8   3       38.70       20.59     31.45 o 
  10   8   3       48.98       16.06     37.56 o 
   1   9   3     1488.79     1471.57     49.32 o 
   2   9   3      194.10      179.19     21.72 o 
   3   9   3     2814.27     2798.10     68.10 o 
   4   9   3        8.14      -21.27     21.27 o 
   5   9   3     1381.78     1361.15     55.21 o 
   6   9   3       75.12       92.76     25.79 o 
   7   9   3      186.76      155.66     32.35 o 
   8   9   3        2.68      -27.83     28.96 o 
   9   9   3        0.35       56.56     30.32 o 
  10   9   3        0.25      -33.49     35.52 o 
   1  10   3      438.21      460.88     32.81 o 
   2  10   3      490.15      517.45     33.26 o 
   3  10   3        1.62        7.24     19.23 o 
   4  10   3      947.77      974.03     47.29 o 
   5  10   3      139.95      149.55     27.38 o 
   6  10   3      797.53      818.37     48.42 o 
   7  10   3       85.37       71.72     30.54 o 
   8  10   3        2.88       -2.04     30.54 o 
   9  10   3       54.90       41.63     35.30 o 
   1  11   3      109.32      117.20     22.40 o 
   2  11   3       87.56       66.97     23.53 o 
   3  11   3      275.54      238.02     28.28 o 
   4  11   3      134.29       91.86     26.47 o 
   5  11   3      767.96      871.54     48.19 o 
   6  11   3       75.82       88.92     31.45 o 
   7  11   3      368.72      354.32     43.67 o 
   8  11   3       24.78       24.89     32.13 o 
   9  11   3       35.98      -34.16     36.88 o 
   1  12   3       74.62      114.71     28.28 o 
   2  12   3      138.77      163.58     29.41 o 
   3  12   3       54.86       49.78     21.72 o 
   4  12   3      635.68      625.60     42.76 o 
   5  12   3      106.14      157.25     31.45 o 
   6  12   3      631.06      633.74     49.78 o 
   7  12   3        5.57       49.32     30.77 o 
   8  12   3      101.03      101.14     40.05 o 
   1  13   3      185.22      191.41     30.32 o 
   2  13   3       40.61       62.45     27.60 o 
   3  13   3      458.91      486.22     41.18 o 
   4  13   3        3.47      -10.18     28.28 o 
   5  13   3      369.06      469.71     40.95 o 
   6  13   3        5.95        2.26     29.41 o 
   7  13   3      131.35       60.18     42.54 o 
   1  14   3       48.63       69.46     32.81 o 
   2  14   3       95.85       68.56     30.32 o 
   3  14   3        8.88       36.20     25.11 o 
   4  14   3      244.43      307.93     40.73 o 
   5  14   3        9.81       20.82     30.32 o 
   6  14   3      150.99      226.93     38.92 o 
   1  15   3       42.14       58.15     31.68 o 
   2  15   3       16.33       36.43     30.77 o 
   3  15   3       65.66      104.76     31.45 o 
   4  15   3        7.85       19.23     33.49 o 
   5  15   3      203.52      238.25     42.99 o 
   1  16   3        0.80      -12.22     33.94 o 
   2  16   3       60.59      111.54     35.07 o 
   0   0   4     2955.25     3816.25     43.89 o 
   2   0   4    12482.32    16920.29    100.00 o 
   4   0   4     1450.83     1672.93     39.37 o 
   6   0   4     1854.40     2147.84     54.08 o 
   8   0   4     2235.11     2264.14     66.29 o 
  10   0   4     1014.89     1035.80     59.05 o 
  12   0   4        0.17      -37.56     37.56 o 
   0   1   4     5705.31     5425.38     52.49 o 
   1   1   4     4834.24     4945.72     51.59 o 
   2   1   4      836.39      824.70     23.53 o 
   3   1   4     4050.05     4311.75     56.11 o 
   4   1   4      858.43     1012.72     31.22 o 
   5   1   4      413.49      415.40     24.89 o 
   6   1   4      117.43      154.76     19.91 o 
   7   1   4     1345.76     1298.03     48.42 o 
   8   1   4       28.49       28.06     24.21 o 
   9   1   4     1528.22     1466.36     61.32 o 
  10   1   4       85.66       95.25     34.62 o 
  11   1   4      139.36      130.78     35.30 o 
  12   1   4        8.69       16.74     34.84 o 
   0   2   4      673.09      798.23     21.95 o 
   1   2   4      449.33      525.37     18.55 o 
   2   2   4     9845.45    12021.86     88.24 o 
   3   2   4     1333.03     1806.20     38.46 o 
   4   2   4     1111.65     1083.99     33.26 o 
   5   2   4      104.05      112.00     19.23 o 
   6   2   4      288.42      334.41     26.70 o 
   7   2   4       32.01       69.46     19.91 o 
   8   2   4     1395.34     1264.77     52.94 o 
   9   2   4       92.98       73.31     28.96 o 
  10   2   4      909.69      835.34     55.89 o 
  11   2   4       65.70        8.60     36.65 o 
  12   2   4      122.27       92.09     39.59 o 
   0   3   4     1346.12     1170.19     27.60 o 
   1   3   4     7178.90     6941.74     66.97 o 
   2   3   4     1083.93     1331.97     31.90 o 
   3   3   4     4948.08     5189.40     65.84 o 
   4   3   4      386.73      431.70     25.57 o 
   5   3   4      590.31      599.58     29.41 o 
   6   3   4      226.78      201.37     23.08 o 
   7   3   4     1023.66     1037.38     45.70 o 
   8   3   4      105.46       87.56     27.15 o 
   9   3   4     1220.85     1134.67     59.51 o 
  10   3   4       84.91       92.09     32.58 o 
  11   3   4      409.00      309.97     47.51 o 
  12   3   4       12.61       44.12     38.01 o 
   0   4   4     3018.50     2993.59     47.06 o 
   1   4   4      928.90     1215.67     31.00 o 
   2   4   4     5470.11     6555.75     72.85 o 
   3   4   4      357.02      435.54     23.53 o 
   4   4   4     2354.45     2859.42     56.56 o 
   5   4   4      882.48      894.39     36.88 o 
   6   4   4      905.52      903.89     40.95 o 
   7   4   4       10.59        7.01     21.72 o 
   8   4   4     1423.13     1431.07     58.83 o 
   9   4   4       87.49      101.81     30.54 o 
  10   4   4      421.09      359.07     45.02 o 
  11   4   4       17.96      -15.61     35.97 o 
  12   4   4       30.30       35.07     36.88 o 
   0   5   4      329.14      361.33     19.68 o 
   1   5   4     5368.95     4728.74     62.90 o 
   2   5   4      203.67      238.70     19.01 o 
   3   5   4      391.90      334.18     22.85 o 
   4   5   4      910.28      915.66     35.75 o 
   5   5   4      422.03      417.89     28.51 o 
   6   5   4      423.96      427.40     31.22 o 
   7   5   4     1593.30     1621.35     58.15 o 
   8   5   4       68.25       97.29     25.57 o 
   9   5   4      468.39      471.52     40.50 o 
  10   5   4       78.84       47.51     34.16 o 
  11   5   4      274.27      198.20     44.12 o 
   0   6   4     4103.57     3966.03     61.32 o 
   1   6   4       97.87       63.35     13.58 o 
   2   6   4     5352.35     5979.48     79.42 o 
   3   6   4      169.27      194.81     20.59 o 
   4   6   4       78.61      114.71     18.78 o 
   5   6   4       46.24       22.40     20.14 o 
   6   6   4      774.17      821.76     42.76 o 
   7   6   4      259.51      239.60     32.81 o 
   8   6   4      846.57      797.55     47.74 o 
   9   6   4       56.94       40.50     28.96 o 
  10   6   4      504.71      559.08     49.55 o 
  11   6   4       22.33        9.50     31.22 o 
   0   7   4      480.35      517.90     26.92 o 
   1   7   4     6059.03     5305.01     77.61 o 
   2   7   4      269.79      296.85     23.30 o 
   3   7   4      588.20      574.69     30.77 o 
   4   7   4      144.67      157.25     22.85 o 
   5   7   4      267.97      281.01     29.41 o 
   6   7   4       18.08       37.11     22.17 o 
   7   7   4      586.58      667.00     43.67 o 
   8   7   4      200.90      147.07     32.81 o 
   9   7   4      496.79      477.17     45.70 o 
  10   7   4        8.55        4.53     33.26 o 
  11   7   4      176.08      219.24     42.99 o 
   0   8   4     3672.18     3215.99     66.52 o 
   1   8   4      147.95      115.62     19.91 o 
   2   8   4     1457.81     1410.70     46.38 o 
   3   8   4       93.88       87.79     20.59 o 
   4   8   4       79.08       75.12     21.72 o 
   5   8   4       74.89       97.52     26.02 o 
   6   8   4      171.45      176.48     31.00 o 
   7   8   4        1.17      -21.04     23.30 o 
   8   8   4      395.09      399.34     42.31 o 
   9   8   4       65.21       25.34     37.11 o 
  10   8   4      157.12      144.35     41.18 o 
   0   9   4      791.89      773.34     37.78 o 
   1   9   4     2993.77     2767.78     66.29 o 
   2   9   4       59.55       44.80     19.23 o 
   3   9   4      567.59      567.90     36.43 o 
   4   9   4       36.57       21.95     20.14 o 
   5   9   4       41.69       30.09     24.89 o 
   6   9   4      266.21      261.55     35.75 o 
   7   9   4      218.91      257.03     34.84 o 
   8   9   4       21.59       -6.11     30.54 o 
   9   9   4      279.40      294.13     41.18 o 
  10   9   4       33.78       43.89     34.84 o 
   0  10   4     2819.25     2733.84     69.23 o 
   1  10   4       13.41       19.91     19.23 o 
   2  10   4     1460.51     1397.13     52.94 o 
   3  10   4        8.50      -19.68     21.04 o 
   4  10   4       99.83      121.95     25.11 o 
   5  10   4      338.38      368.34     37.33 o 
   6  10   4      222.44      250.46     32.35 o 
   7  10   4       54.66       43.89     28.28 o 
   8  10   4      318.13      276.94     45.02 o 
   9  10   4       22.28      -21.27     36.65 o 
   0  11   4       15.85       -4.75     24.89 o 
   1  11   4     1208.25     1135.12     49.78 o 
   2  11   4      146.59      122.40     24.21 o 
   3  11   4       73.22       55.21     22.85 o 
   4  11   4        5.96      -22.63     22.63 o 
   5  11   4       40.46        7.47     27.60 o 
   6  11   4       26.35       11.99     30.09 o 
   7  11   4      499.38      546.41     48.19 o 
   8  11   4       48.78       64.48     34.62 o 
   9  11   4      157.60      184.62     45.02 o 
   0  12   4      462.51      446.63     40.73 o 
   1  12   4       66.62       38.24     24.66 o 
   2  12   4      280.61      301.37     34.84 o 
   3  12   4       15.63      -25.79     25.79 o 
   4  12   4        4.54        7.69     25.11 o 
   5  12   4       39.75       22.17     30.09 o 
   6  12   4      150.25      166.98     36.65 o 
   7  12   4        0.73       18.33     30.77 o 
   8  12   4      205.64      233.50     42.08 o 
   0  13   4      144.81      147.97     29.64 o 
   1  13   4      505.66      570.84     44.35 o 
   2  13   4       81.38       35.07     27.83 o 
   3  13   4       80.92      138.24     28.28 o 
   4  13   4       51.83       89.60     31.45 o 
   5  13   4        0.22        4.30     28.96 o 
   6  13   4        6.79      -11.54     32.13 o 
   7  13   4      131.26      132.59     39.37 o 
   0  14   4      561.95      647.32     49.32 o 
   1  14   4       42.75       25.11     32.81 o 
   2  14   4      256.98      297.98     38.46 o 
   3  14   4        1.02      -26.25     29.87 o 
   4  14   4       69.27       27.15     33.71 o 
   5  14   4       16.43      -11.77     32.35 o 
   6  14   4       17.36       24.89     32.58 o 
   0  15   4       27.06      -11.31     35.75 o 
   1  15   4      374.82      350.02     42.76 o 
   2  15   4        1.58       20.82     29.87 o 
   3  15   4      129.26      178.29     37.56 o 
   4  15   4        3.21       39.37     30.54 o 
   0  16   4      247.90      305.22     47.29 o 
   1  16   4       11.94       29.87     31.68 o 
   2   0   5      580.25      565.19     22.17 o 
   4   0   5     2166.32     3042.91     55.43 o 
   6   0   5     2869.89     2742.89     62.90 o 
   8   0   5      883.53      919.50     47.51 o 
  10   0   5      341.19      319.70     40.05 o 
  12   0   5      272.46      268.11     48.19 o 
   1   1   5     2284.50     2925.71     44.80 o 
   2   1   5      838.99      926.06     27.60 o 
   3   1   5     5289.78     5519.50     68.33 o 
   4   1   5      644.81      620.84     28.96 o 
   5   1   5     2589.29     2472.52     55.43 o 
   6   1   5      161.83      140.28     21.49 o 
   7   1   5     1477.56     1551.89     53.17 o 
   8   1   5       19.52       40.05     23.53 o 
   9   1   5      167.43      141.64     29.19 o 
  10   1   5       41.57       59.05     28.96 o 
  11   1   5      310.66      264.95     44.57 o 
  12   1   5       44.51       54.30     35.52 o 
   1   2   5      634.03      616.09     22.85 o 
   2   2   5     1666.42     1810.04     38.46 o 
   3   2   5      100.47       77.83     14.93 o 
   4   2   5     3543.91     4131.65     66.07 o 
   5   2   5      111.07      132.81     19.01 o 
   6   2   5     3386.76     3456.28     72.40 o 
   7   2   5       14.93       37.33     21.49 o 
   8   2   5      471.33      538.94     38.69 o 
   9   2   5       68.83      125.57     29.64 o 
  10   2   5      142.37      163.13     35.07 o 
  11   2   5        1.08      -26.70     34.16 o 
  12   2   5      278.32      295.94     47.51 o 
   1   3   5     1387.41     1801.90     38.46 o 
   2   3   5      393.23      389.61     21.27 o 
   3   3   5     8200.82     8467.38     88.69 o 
   4   3   5     1011.07     1162.05     38.01 o 
   5   3   5     2839.82     2999.24     63.35 o 
   6   3   5      125.79      183.95     21.27 o 
   7   3   5      802.55      842.12     43.44 o 
   8   3   5      187.79      169.92     28.96 o 
   9   3   5       34.97       -7.24     31.00 o 
  10   3   5      138.90      101.14     36.20 o 
  11   3   5      191.50      194.58     40.05 o 
   1   4   5      193.83      224.90     17.65 o 
   2   4   5     3232.96     3521.21     57.70 o 
   3   4   5      575.46      601.16     27.83 o 
   4   4   5     2946.62     3185.45     62.67 o 
   5   4   5       53.57       70.82     16.06 o 
   6   4   5     3090.55     2928.88     70.14 o 
   7   4   5       82.86       67.65     27.15 o 
   8   4   5      154.19      191.64     28.51 o 
   9   4   5      102.09       83.26     29.87 o 
  10   4   5       46.28        0.00     35.97 o 
  11   4   5       23.11       62.22     33.26 o 
   1   5   5      801.07      882.62     31.00 o 
   2   5   5      180.69      170.60     18.55 o 
   3   5   5     3999.39     3804.94     66.75 o 
   4   5   5      228.08      314.50     25.79 o 
   5   5   5     2056.25     2070.24     57.02 o 
   6   5   5       98.05      119.46     24.89 o 
   7   5   5      571.78      580.12     41.86 o 
   8   5   5      128.69      116.75     28.51 o 
   9   5   5        4.60      -15.39     28.73 o 
  10   5   5        3.00       29.87     29.19 o 
  11   5   5       96.11      101.81     38.46 o 
   1   6   5      842.96      733.75     30.09 o 
   2   6   5      457.02      413.37     24.21 o 
   3   6   5      284.07      292.55     25.11 o 
   4   6   5     3131.14     3242.47     70.37 o 
   5   6   5       30.12       47.51     18.78 o 
   6   6   5     1081.78     1030.37     46.83 o 
   7   6   5      131.72       93.67     31.00 o 
   8   6   5       41.97       55.43     26.02 o 
   9   6   5       64.95       79.64     31.90 o 
  10   6   5       42.78       50.68     32.35 o 
  11   6   5        8.15      -12.22     35.52 o 
   1   7   5      174.66      163.81     19.46 o 
   2   7   5      175.29      193.90     22.40 o 
   3   7   5     4559.92     4361.75     79.19 o 
   4   7   5      215.31      166.52     27.15 o 
   5   7   5     1657.87     1555.96     56.11 o 
   6   7   5      318.25      426.27     32.35 o 
   7   7   5      252.39      296.62     35.52 o 
   8   7   5        1.58      -11.31     27.38 o 
   9   7   5        3.16      -26.92     31.00 o 
  10   7   5        1.25        0.00     33.26 o 
   1   8   5      268.61      229.42     22.40 o 
   2   8   5     1927.77     1738.77     53.85 o 
   3   8   5      174.17      174.90     25.11 o 
   4   8   5     2798.23     2860.32     73.53 o 
   5   8   5        5.57       39.59     21.49 o 
   6   8   5      921.27      964.07     50.00 o 
   7   8   5       95.29      139.37     30.09 o 
   8   8   5      177.04      176.71     36.65 o 
   9   8   5       39.40       10.86     33.71 o 
  10   8   5       46.90      100.46     33.71 o 
   1   9   5      187.67      135.07     23.76 o 
   2   9   5       89.95       87.56     24.44 o 
   3   9   5     1442.08     1412.29     52.72 o 
   4   9   5       73.55       73.76     23.53 o 
   5   9   5     1517.52     1565.01     61.54 o 
   6   9   5      109.98       67.42     29.64 o 
   7   9   5      168.45      173.31     33.03 o 
   8   9   5        0.37       10.41     31.22 o 
   9   9   5        0.86       16.06     32.35 o 
  10   9   5        2.71       20.14     34.84 o 
   1  10   5       11.48      -17.87     18.55 o 
   2  10   5      189.72      160.42     27.15 o 
   3  10   5      121.53      135.07     26.47 o 
   4  10   5      961.71      971.77     50.45 o 
   5  10   5       20.74      -17.87     27.38 o 
   6  10   5      432.15      471.06     41.86 o 
   7  10   5       66.30       86.43     34.62 o 
   8  10   5       69.37      104.76     33.94 o 
   9  10   5        3.70      -36.20     36.20 o 
   1  11   5      252.04      295.49     28.51 o 
   2  11   5       71.00       50.45     25.34 o 
   3  11   5      480.71      425.59     40.73 o 
   4  11   5       90.12       81.90     28.28 o 
   5  11   5      696.95      678.99     47.97 o 
   6  11   5       14.70       -8.15     33.03 o 
   7  11   5      175.65      257.03     37.56 o 
   8  11   5       24.39        7.01     34.62 o 
   1  12   5       58.85       61.32     25.34 o 
   2  12   5      188.37      171.05     28.28 o 
   3  12   5       26.93       15.16     26.92 o 
   4  12   5      683.61      701.84     51.59 o 
   5  12   5       29.25      -31.00     31.00 o 
   6  12   5      338.49      335.08     41.18 o 
   7  12   5       40.85       75.34     34.16 o 
   1  13   5      109.76       90.73     28.96 o 
   2  13   5       33.49       36.20     31.90 o 
   3  13   5      295.13      353.41     39.59 o 
   4  13   5       49.12       17.20     34.16 o 
   5  13   5      394.61      391.20     46.83 o 
   6  13   5       23.42       73.53     30.77 o 
   1  14   5       46.50       71.27     29.64 o 
   2  14   5      192.64      197.29     40.05 o 
   3  14   5        2.55       15.84     28.73 o 
   4  14   5      223.30      262.91     41.40 o 
   5  14   5       39.00       41.18     37.11 o 
   1  15   5       35.12        9.50     35.30 o 
   2  15   5       12.20        0.00     33.49 o 
   3  15   5      135.00      202.72     38.24 o 
   0   0   6    13597.71    15119.29    107.25 o 
   2   0   6     4941.70     6058.67     72.63 o 
   4   0   6      166.42      172.41     19.46 o 
   6   0   6     1239.27     1343.05     47.74 o 
   8   0   6      541.49      605.69     40.05 o 
  10   0   6      611.74      644.60     49.78 o 
   0   1   6      464.80      452.96     21.72 o 
   1   1   6     8889.23    10233.76     90.28 o 
   2   1   6      363.50      468.57     23.30 o 
   3   1   6      675.19      705.69     28.96 o 
   4   1   6      114.96      115.62     17.20 o 
   5   1   6      436.80      486.68     30.77 o 
   6   1   6      130.43      122.86     25.34 o 
   7   1   6     2196.11     2440.39     67.42 o 
   8   1   6       47.69       78.06     24.21 o 
   9   1   6      488.21      495.27     40.05 o 
  10   1   6       64.26      -20.59     35.97 o 
  11   1   6      330.41      281.01     41.63 o 
   0   2   6     7885.24     7391.99     77.61 o 
   1   2   6      644.25      921.31     29.87 o 
   2   2   6     5276.45     6357.33     76.02 o 
   3   2   6       42.22       50.00     14.48 o 
   4   2   6      118.28      116.52     16.06 o 
   5   2   6      511.73      548.22     33.49 o 
   6   2   6     1339.48     1257.30     47.51 o 
   7   2   6      138.79      161.09     26.25 o 
   8   2   6      829.82      875.38     49.78 o 
   9   2   6       79.73       85.07     32.58 o 
  10   2   6      498.13      529.21     47.97 o 
  11   2   6       55.02      117.65     37.33 o 
   0   3   6     4343.72     4132.56     60.18 o 
   1   3   6     5214.51     5592.36     70.82 o 
   2   3   6      512.89      644.15     27.60 o 
   3   3   6      583.78      660.67     29.41 o 
   4   3   6      223.83      228.52     20.82 o 
   5   3   6      192.58      143.67     23.08 o 
   6   3   6       37.92       54.98     20.14 o 
   7   3   6      591.66      731.48     41.40 o 
   8   3   6       82.77       72.40     28.06 o 
   9   3   6      829.43      830.36     51.13 o 
  10   3   6      101.97      157.70     34.84 o 
  11   3   6      219.15      201.14     43.67 o 
   0   4   6     5498.14     5035.31     69.46 o 
   1   4   6      450.87      492.56     25.11 o 
   2   4   6     4525.29     5128.31     73.31 o 
   3   4   6      383.96      432.60     26.25 o 
   4   4   6      746.98      793.93     36.20 o 
   5   4   6      222.31      231.46     24.66 o 
   6   4   6      665.56      733.75     38.69 o 
   7   4   6      290.93      310.42     32.13 o 
   8   4   6      596.83      632.61     45.25 o 
   9   4   6       10.22       15.39     26.92 o 
  10   4   6      463.00      526.50     47.29 o 
  11   4   6       63.30       28.51     38.24 o 
   0   5   6      375.06      353.86     22.85 o 
   1   5   6     7798.49     8077.77     93.67 o 
   2   5   6       30.02       51.81     16.06 o 
   3   5   6      867.91      836.47     36.43 o 
   4   5   6      260.46      273.09     25.34 o 
   5   5   6      769.04      746.19     37.33 o 
   6   5   6       60.60       77.38     24.21 o 
   7   5   6     1090.45     1219.06     53.85 o 
   8   5   6       26.41       28.73     23.53 o 
   9   5   6      656.74      739.18     50.45 o 
  10   5   6       61.54       17.65     34.84 o 
  11   5   6       52.82      -36.65     41.63 o 
   0   6   6     3915.32     3548.14     65.16 o 
   1   6   6      338.71      405.22     24.89 o 
   2   6   6     3366.93     3742.72     70.59 o 
   3   6   6       70.61       81.45     19.68 o 
   4   6   6       58.09      122.40     20.14 o 
   5   6   6      224.66      220.37     27.60 o 
   6   6   6      890.40      944.84     49.55 o 
   7   6   6       45.84       27.15     26.47 o 
   8   6   6      674.15      649.35     47.74 o 
   9   6   6       59.12       26.92     35.07 o 
  10   6   6      313.94      353.86     46.38 o 
   0   7   6      294.35      239.15     23.08 o 
   1   7   6     3640.04     3194.95     66.75 o 
   2   7   6      179.58      202.05     23.08 o 
   3   7   6      521.14      512.69     33.03 o 
   4   7   6        5.06       -1.36     20.82 o 
   5   7   6      288.33      308.61     30.09 o 
   6   7   6       21.04       16.29     22.85 o 
   7   7   6      398.70      489.16     42.76 o 
   8   7   6       71.36       64.71     34.16 o 
   9   7   6      342.19      336.22     43.44 o 
  10   7   6       83.22       14.25     42.31 o 
   0   8   6     2183.82     2004.40     57.47 o 
   1   8   6      184.77      190.96     24.21 o 
   2   8   6     1570.60     1549.62     52.49 o 
   3   8   6        7.75        0.00     20.36 o 
   4   8   6      238.82      245.49     28.06 o 
   5   8   6      232.54      168.79     30.77 o 
   6   8   6      487.85      491.65     38.46 o 
   7   8   6       32.98        5.66     29.41 o 
   8   8   6      402.22      426.94     43.89 o 
   9   8   6       18.43       81.23     29.64 o 
  10   8   6      336.29      385.09     47.97 o 
   0   9   6      182.07      177.84     23.53 o 
   1   9   6     2055.82     1949.42     59.96 o 
   2   9   6        0.24        8.82     17.42 o 
   3   9   6      362.64      386.90     32.58 o 
   4   9   6        7.63       11.31     21.49 o 
   5   9   6      225.91      205.44     32.35 o 
   6   9   6      218.43      178.06     32.81 o 
   7   9   6      293.31      340.97     40.05 o 
   8   9   6        9.02       -2.26     31.00 o 
   9   9   6      270.25      338.70     44.57 o 
   0  10   6      882.86      911.58     46.38 o 
   1  10   6       55.37       36.20     22.63 o 
   2  10   6      671.48      785.79     45.25 o 
   3  10   6       79.81       70.14     24.89 o 
   4  10   6      152.10      140.28     29.19 o 
   5  10   6      296.03      327.17     37.33 o 
   6  10   6      298.03      349.34     37.78 o 
   7  10   6       29.90       19.23     30.77 o 
   8  10   6      390.35      454.09     47.74 o 
   9  10   6        3.49        2.49     34.16 o 
   0  11   6       76.64       78.74     25.11 o 
   1  11   6      918.33      907.28     46.83 o 
   2  11   6      201.89      223.31     30.77 o 
   3  11   6      422.91      394.36     38.92 o 
   4  11   6       55.13       51.36     28.73 o 
   5  11   6       98.45      128.06     30.09 o 
   6  11   6      126.52      119.24     30.09 o 
   7  11   6      165.95      159.28     40.73 o 
   8  11   6        1.45       31.68     38.46 o 
   0  12   6      601.50      637.36     44.12 o 
   1  12   6       17.82       65.84     22.85 o 
   2  12   6      656.94      724.70     47.51 o 
   3  12   6       53.86       39.59     25.79 o 
   4  12   6       62.16      108.83     29.64 o 
   5  12   6       37.12       58.37     27.15 o 
   6  12   6       51.22       16.06     33.26 o 
   7  12   6        2.25       60.64     30.54 o 
   0  13   6      167.29      200.01     35.75 o 
   1  13   6      305.92      326.26     38.69 o 
   2  13   6        1.77        6.34     31.68 o 
   3  13   6      266.21      238.02     42.08 o 
   4  13   6       67.99       62.22     33.03 o 
   5  13   6      104.92      144.12     39.14 o 
   6  13   6        1.30      -35.52     35.52 o 
   0  14   6      196.67      215.40     38.24 o 
   1  14   6        4.36      -11.09     31.90 o 
   2  14   6      175.81      163.36     40.73 o 
   3  14   6       44.45       53.40     29.41 o 
   4  14   6       67.48       81.68     35.75 o 
   5  14   6       39.78       62.67     35.97 o 
   0  15   6       12.76      -28.96     33.94 o 
   1  15   6      193.06      184.40     42.76 o 
   2  15   6        7.52       39.37     29.41 o 
   2   0   7     4177.77     4947.07     71.27 o 
   4   0   7     3614.40     4153.37     73.53 o 
   6   0   7     2509.14     2496.95     67.20 o 
   8   0   7      279.52      331.01     34.84 o 
  10   0   7       42.97       36.20     33.49 o 
   1   1   7      409.91      553.87     26.47 o 
   2   1   7      709.27      892.58     32.58 o 
   3   1   7     3963.92     4477.82     71.50 o 
   4   1   7       43.31       31.22     17.20 o 
   5   1   7     4184.10     4669.46     84.17 o 
   6   1   7      101.84      151.82     26.70 o 
   7   1   7      396.15      488.71     36.65 o 
   8   1   7      113.69      132.59     31.22 o 
   9   1   7      229.11      217.21     37.56 o 
  10   1   7        3.11       21.27     31.22 o 
  11   1   7       96.15      104.53     40.50 o 
   1   2   7      363.03      456.36     24.89 o 
   2   2   7     2371.92     2503.74     52.49 o 
   3   2   7      959.17     1177.89     39.37 o 
   4   2   7     3891.75     4596.83     79.19 o 
   5   2   7      188.47      180.55     26.47 o 
   6   2   7     3586.75     3803.81     81.68 o 
   7   2   7       15.08      -17.20     22.17 o 
   8   2   7       31.99       15.61     27.15 o 
   9   2   7      108.27       85.52     31.68 o 
  10   2   7      197.01      205.21     40.50 o 
  11   2   7        7.43       66.97     34.62 o 
   1   3   7     1647.44     2103.72     48.42 o 
   2   3   7      354.14      363.59     23.98 o 
   3   3   7     2595.83     2701.72     59.05 o 
   4   3   7       41.16       47.29     19.46 o 
   5   3   7     4484.34     4934.40     87.79 o 
   6   3   7      199.37      171.50     29.87 o 
   7   3   7      247.31      249.56     33.71 o 
   8   3   7      158.83      192.09     30.09 o 
   9   3   7      243.72      286.44     38.46 o 
  10   3   7        2.83      -26.25     33.03 o 
  11   3   7      201.08      133.72     43.44 o 
   1   4   7      415.22      471.29     26.70 o 
   2   4   7      931.12      902.99     37.11 o 
   3   4   7      893.91      947.78     39.37 o 
   4   4   7     2672.88     2757.38     65.61 o 
   5   4   7      247.62      302.05     28.28 o 
   6   4   7      685.13      753.43     44.57 o 
   7   4   7        3.06       34.62     21.95 o 
   8   4   7       62.00       87.79     28.96 o 
   9   4   7      129.57      129.42     31.90 o 
  10   4   7       85.21       35.75     36.20 o 
  11   4   7       17.81       29.64     38.92 o 
   1   5   7      410.44      391.87     26.70 o 
   2   5   7      157.07      186.21     20.82 o 
   3   5   7      686.57      642.34     34.16 o 
   4   5   7       91.51       85.07     22.63 o 
   5   5   7     2815.41     2937.93     71.27 o 
   6   5   7      394.91      378.30     37.11 o 
   7   5   7      441.29      549.80     40.95 o 
   8   5   7       38.04       -1.81     31.90 o 
   9   5   7       74.14       79.19     32.81 o 
  10   5   7       46.02       43.67     35.75 o 
   1   6   7       69.07       65.84     17.87 o 
   2   6   7      577.35      587.36     32.58 o 
   3   6   7      342.05      374.91     29.87 o 
   4   6   7     2502.59     2575.24     68.78 o 
   5   6   7      355.16      393.68     34.16 o 
   6   6   7     1439.88     1449.17     57.70 o 
   7   6   7       48.18       46.61     30.77 o 
   8   6   7      643.19      605.23     48.87 o 
   9   6   7       25.96       15.16     34.39 o 
  10   6   7       30.43        2.26     39.14 o 
   1   7   7      493.99      510.88     33.49 o 
   2   7   7      352.57      348.66     30.77 o 
   3   7   7     1406.59     1441.93     52.04 o 
   4   7   7       68.41       81.90     24.44 o 
   5   7   7     1525.56     1553.02     57.47 o 
   6   7   7       39.40       32.81     26.92 o 
   7   7   7      320.44      417.22     38.46 o 
   8   7   7       67.25       43.21     32.81 o 
   9   7   7       16.31      105.66     30.54 o 
  10   7   7       12.49       54.08     34.84 o 
   1   8   7      117.23      131.00     21.27 o 
   2   8   7      567.02      599.58     37.33 o 
   3   8   7      105.88      110.19     25.79 o 
   4   8   7     1240.26     1373.14     53.17 o 
   5   8   7       22.31       27.15     25.34 o 
   6   8   7      153.15      130.10     31.68 o 
   7   8   7        3.19       -5.88     31.22 o 
   8   8   7       60.01       60.41     33.26 o 
   9   8   7        1.61       25.79     30.77 o 
   1   9   7      117.52      104.30     25.11 o 
   2   9   7       20.78        6.34     21.95 o 
   3   9   7     1215.27     1116.12     52.04 o 
   4   9   7       18.13       29.19     23.76 o 
   5   9   7      478.76      509.75     42.76 o 
   6   9   7       69.92      132.59     30.32 o 
   7   9   7      329.87      377.62     44.12 o 
   8   9   7       17.98      -29.41     36.88 o 
   9   9   7        4.89        9.96     34.39 o 
   1  10   7       80.70       80.09     27.15 o 
   2  10   7      375.21      390.74     35.97 o 
   3  10   7      201.60      171.28     33.03 o 
   4  10   7     1072.02     1226.53     55.66 o 
   5  10   7       18.52        7.69     27.38 o 
   6  10   7      404.30      388.48     45.48 o 
   7  10   7       40.44       17.87     32.35 o 
   8  10   7      142.63      167.66     40.95 o 
   1  11   7       73.11      107.25     28.06 o 
   2  11   7       27.48       -3.62     26.25 o 
   3  11   7      829.60      831.04     50.91 o 
   4  11   7       40.67       83.71     28.06 o 
   5  11   7      326.61      295.26     44.35 o 
   6  11   7       12.71       51.13     29.64 o 
   7  11   7       72.57       85.07     37.11 o 
   1  12   7       32.77       33.49     24.66 o 
   2  12   7      451.25      478.30     44.12 o 
   3  12   7       66.34       64.03     29.64 o 
   4  12   7      453.25      485.09     47.29 o 
   5  12   7        1.64      -11.31     29.64 o 
   6  12   7       86.86      104.30     36.88 o 
   1  13   7      103.13      175.80     33.49 o 
   2  13   7       11.52       -4.30     28.96 o 
   3  13   7      417.06      453.64     45.70 o 
   4  13   7       11.17       37.11     31.90 o 
   5  13   7      288.92      260.87     43.89 o 
   1  14   7        5.63       27.83     27.83 o 
   2  14   7      135.08      209.97     36.88 o 
   3  14   7        7.29       48.19     30.32 o 
   4  14   7      309.21      354.09     45.93 o 
   0   0   8    11219.50    11899.22    114.71 o 
   2   0   8     2116.03     2211.65     53.62 o 
   4   0   8     1787.43     1978.38     56.11 o 
   6   0   8     2466.04     2420.25     67.65 o 
   8   0   8     1628.73     1530.62     65.16 o 
  10   0   8      354.09      288.70     45.25 o 
   0   1   8      836.56      825.38     33.26 o 
   1   1   8     3895.47     4561.31     72.63 o 
   2   1   8      350.25      367.89     26.47 o 
   3   1   8      906.77      919.05     36.65 o 
   4   1   8      103.37      110.64     21.95 o 
   5   1   8      546.22      557.04     36.88 o 
   6   1   8       35.87       -2.94     25.79 o 
   7   1   8      110.83       97.52     31.22 o 
   8   1   8      215.64      256.35     34.16 o 
   9   1   8     1088.38     1133.54     63.13 o 
  10   1   8       54.62       62.90     33.26 o 
  11   1   8      130.77      173.54     42.76 o 
   0   2   8     5429.76     5086.00     76.25 o 
   1   2   8      279.36      345.94     24.66 o 
   2   2   8      569.16      588.49     30.77 o 
   3   2   8      118.00      131.45     20.36 o 
   4   2   8      373.03      378.75     30.77 o 
   5   2   8      150.16      201.59     25.79 o 
   6   2   8      570.03      578.31     39.82 o 
   7   2   8      217.36      239.38     31.68 o 
   8   2   8      566.00      509.30     45.93 o 
   9   2   8       17.10        2.04     31.00 o 
  10   2   8      509.85      493.69     50.23 o 
  11   2   8        9.60      -25.11     40.27 o 
   0   3   8       74.04      102.27     17.20 o 
   1   3   8     2522.73     2881.82     59.96 o 
   2   3   8      209.29      214.26     23.98 o 
   3   3   8     1045.90     1157.30     44.12 o 
   4   3   8       48.66       58.83     20.59 o 
   5   3   8       15.76       33.94     23.30 o 
   6   3   8      109.64      160.19     24.44 o 
   7   3   8      840.79      882.17     49.10 o 
   8   3   8      119.30      130.10     30.77 o 
   9   3   8      693.41      728.77     53.17 o 
  10   3   8       16.32       23.08     36.43 o 
   0   4   8     6121.14     5589.87     83.49 o 
   1   4   8      451.39      453.64     28.28 o 
   2   4   8     2456.06     2452.16     59.51 o 
   3   4   8       15.73       26.70     18.78 o 
   4   4   8      755.22      797.32     41.86 o 
   5   4   8      214.76      154.31     28.96 o 
   6   4   8      748.69      698.00     44.35 o 
   7   4   8       32.75       29.87     26.47 o 
   8   4   8      888.01      814.52     53.17 o 
   9   4   8       13.84       -2.04     34.62 o 
  10   4   8      463.65      506.59     51.36 o 
   0   5   8      649.30      681.93     33.03 o 
   1   5   8     3149.67     3135.45     67.42 o 
   2   5   8      342.12      414.50     30.77 o 
   3   5   8      930.22      933.08     42.54 o 
   4   5   8      635.55      659.99     38.69 o 
   5   5   8       25.67       13.80     23.98 o 
   6   5   8      142.09      183.49     29.19 o 
   7   5   8      455.49      440.75     44.12 o 
   8   5   8       59.87       91.86     31.45 o 
   9   5   8      464.47      473.10     48.64 o 
  10   5   8       21.66       64.94     35.52 o 
   0   6   8     2750.72     2574.33     62.67 o 
   1   6   8      203.89      225.12     23.53 o 
   2   6   8     1219.09     1226.98     46.38 o 
   3   6   8       94.13       51.13     23.30 o 
   4   6   8      277.94      326.71     31.45 o 
   5   6   8       12.21        0.00     23.98 o 
   6   6   8      204.21      266.98     34.62 o 
   7   6   8       24.73       43.67     31.22 o 
   8   6   8      555.92      594.37     47.74 o 
   9   6   8       17.02       18.10     31.90 o 
  10   6   8      184.30      143.67     44.57 o 
   0   7   8     1340.79     1309.79     48.64 o 
   1   7   8     1466.44     1302.33     48.87 o 
   2   7   8      103.95      130.78     23.30 o 
   3   7   8      688.81      672.43     40.05 o 
   4   7   8       84.28      118.33     23.98 o 
   5   7   8        6.84        6.79     26.02 o 
   6   7   8       15.17       27.60     23.98 o 
   7   7   8      695.65      679.22     51.59 o 
   8   7   8       70.54       43.21     35.97 o 
   9   7   8      458.75      479.66     51.13 o 
   0   8   8      860.14      836.92     42.31 o 
   1   8   8      107.35       95.93     26.02 o 
   2   8   8     1435.08     1352.10     53.40 o 
   3   8   8      149.76       94.12     28.28 o 
   4   8   8       42.60       51.13     26.47 o 
   5   8   8       72.33       88.69     29.41 o 
   6   8   8      161.30      215.17     33.49 o 
   7   8   8       25.29      -12.44     33.26 o 
   8   8   8      502.28      535.55     51.13 o 
   9   8   8        6.83      -40.73     40.73 o 
   0   9   8       81.82       66.97     24.89 o 
   1   9   8      514.10      460.66     37.78 o 
   2   9   8      268.74      309.52     32.58 o 
   3   9   8      223.94      257.70     31.90 o 
   4   9   8      173.13      180.55     31.45 o 
   5   9   8        7.46       42.31     26.70 o 
   6   9   8        4.01      -22.63     31.90 o 
   7   9   8      432.16      453.87     47.97 o 
   8   9   8       15.42       28.51     36.20 o 
   0  10   8      838.90      860.00     48.87 o 
   1  10   8       96.57       69.46     26.25 o 
   2  10   8      608.21      642.34     41.63 o 
   3  10   8      123.58      178.06     31.00 o 
   4  10   8       59.78       54.75     31.00 o 
   5  10   8       57.85       71.95     31.90 o 
   6  10   8       89.26       41.40     33.94 o 
   7  10   8       57.19       46.61     34.84 o 
   8  10   8      255.43      342.32     46.61 o 
   0  11   8       33.45       -3.85     30.54 o 
   1  11   8      833.76      826.96     50.23 o 
   2  11   8      161.36      168.56     31.68 o 
   3  11   8      259.86      272.19     34.84 o 
   4  11   8       96.94      123.76     34.39 o 
   5  11   8       25.18       24.21     29.87 o 
   6  11   8       27.90      -36.65     36.65 o 
   7  11   8      170.63      165.39     43.21 o 
   0  12   8      817.13      847.78     54.08 o 
   1  12   8       23.15       47.74     28.28 o 
   2  12   8      473.08      535.09     44.12 o 
   3  12   8        0.17       -2.26     28.51 o 
   4  12   8       36.38       26.92     33.03 o 
   5  12   8        4.25       33.03     31.68 o 
   6  12   8       38.24       61.99     36.43 o 
   0  13   8       22.09      -33.49     34.84 o 
   1  13   8      347.65      386.67     43.89 o 
   2  13   8        4.08       20.59     30.32 o 
   3  13   8       70.17       32.81     34.16 o 
   4  13   8       22.38       84.62     30.77 o 
   0  14   8      187.33      227.16     40.05 o 
   1  14   8       11.83       60.64     31.45 o 
   2  14   8      104.47      147.74     35.75 o 
   2   0   9     5077.19     5759.78     90.05 o 
   4   0   9     3679.97     4015.13     82.58 o 
   6   0   9      420.79      437.80     40.27 o 
   8   0   9       17.48       50.68     29.41 o 
  10   0   9       49.45       49.55     39.37 o 
   1   1   9     3134.20     3455.83     69.23 o 
   2   1   9       86.84       85.52     21.27 o 
   3   1   9     2186.29     2343.55     60.86 o 
   4   1   9       56.35       73.08     25.34 o 
   5   1   9     3297.74     3434.33     81.90 o 
   6   1   9       36.70      -16.29     25.79 o 
   7   1   9      211.76      264.72     33.94 o 
   8   1   9       11.06       31.22     28.96 o 
   9   1   9       34.51       23.53     35.52 o 
  10   1   9       23.92       11.77     33.71 o 
   1   2   9      207.91      247.07     24.66 o 
   2   2   9     3709.50     3719.41     74.44 o 
   3   2   9      274.27      270.15     28.96 o 
   4   2   9     4602.04     4916.08     91.18 o 
   5   2   9      167.98      145.03     28.06 o 
   6   2   9      547.44      531.25     38.46 o 
   7   2   9      131.30       86.43     33.94 o 
   8   2   9       82.05       71.04     33.94 o 
   9   2   9       44.25       28.28     33.26 o 
  10   2   9      131.70      116.75     38.46 o 
   1   3   9     1495.98     1644.42     50.23 o 
   2   3   9      724.90      765.42     39.14 o 
   3   3   9     2012.03     2248.75     62.22 o 
   4   3   9      291.79      306.12     31.68 o 
   5   3   9     1327.95     1510.48     57.02 o 
   6   3   9      144.73      152.95     29.41 o 
   7   3   9      513.75      491.20     43.67 o 
   8   3   9      150.89      134.62     34.39 o 
   9   3   9       89.79       77.15     33.26 o 
  10   3   9        1.06       -4.75     34.39 o 
   1   4   9      185.87      173.99     24.21 o 
   2   4   9     1917.28     2058.70     58.37 o 
   3   4   9      447.12      562.02     36.20 o 
   4   4   9     2029.76     2018.88     62.90 o 
   5   4   9      274.95      298.88     34.84 o 
   6   4   9      687.42      677.86     46.38 o 
   7   4   9       72.21       33.94     31.68 o 
   8   4   9       88.77       32.81     36.88 o 
   9   4   9       39.92        2.26     38.24 o 
  10   4   9       47.04       71.50     40.73 o 
   1   5   9      189.23      228.29     23.98 o 
   2   5   9       63.58       74.44     21.95 o 
   3   5   9     1368.70     1422.47     54.08 o 
   4   5   9       81.70       91.63     27.38 o 
   5   5   9     1080.07     1179.92     52.72 o 
   6   5   9      213.84      233.04     34.39 o 
   7   5   9      855.01      693.70     53.40 o 
   8   5   9       28.03      -21.27     33.03 o 
   9   5   9       19.72      -20.82     35.97 o 
   1   6   9      244.33      243.22     27.60 o 
   2   6   9      612.01      590.07     39.14 o 
   3   6   9      363.65      329.65     33.26 o 
   4   6   9      496.92      437.58     37.56 o 
   5   6   9      295.94      313.14     36.65 o 
   6   6   9     1072.06     1085.35     56.79 o 
   7   6   9       89.89       64.71     35.52 o 
   8   6   9      181.85      129.19     41.18 o 
   9   6   9       72.94       90.50     32.58 o 
   1   7   9      463.90      442.78     35.07 o 
   2   7   9      166.41      238.70     30.77 o 
   3   7   9      665.85      662.93     42.08 o 
   4   7   9      120.38      125.80     32.13 o 
   5   7   9      796.43      854.57     51.13 o 
   6   7   9       33.50      -31.22     31.45 o 
   7   7   9      339.73      305.44     41.40 o 
   8   7   9       29.87       75.12     33.71 o 
   9   7   9       14.65        0.00     37.78 o 
   1   8   9      254.75      280.56     29.87 o 
   2   8   9      966.71      925.84     50.45 o 
   3   8   9       26.67       50.68     23.30 o 
   4   8   9      851.31      947.11     53.85 o 
   5   8   9       75.14       23.08     30.32 o 
   6   8   9      589.44      537.58     50.00 o 
   7   8   9      224.76      167.88     41.40 o 
   8   8   9       63.19       90.28     38.01 o 
   1   9   9      568.11      537.81     39.14 o 
   2   9   9      139.89       92.09     29.87 o 
   3   9   9      201.19      182.59     32.81 o 
   4   9   9       72.12       46.61     31.22 o 
   5   9   9      728.51      801.17     53.17 o 
   6   9   9       69.15      158.83     35.07 o 
   7   9   9      114.24      118.33     42.76 o 
   8   9   9       62.42       79.64     35.75 o 
   1  10   9       71.37      112.00     28.51 o 
   2  10   9      352.60      383.28     39.37 o 
   3  10   9       72.35       73.76     29.87 o 
   4  10   9      350.96      300.92     41.63 o 
   5  10   9       26.70       28.28     33.49 o 
   6  10   9      368.50      329.20     45.70 o 
   7  10   9       79.94      102.72     39.82 o 
   1  11   9      137.73      116.52     35.52 o 
   2  11   9        0.81      -32.35     32.35 o 
   3  11   9      555.68      536.23     47.74 o 
   4  11   9       12.17       53.17     28.73 o 
   5  11   9      368.25      357.03     47.97 o 
   6  11   9       37.07       56.11     35.75 o 
   1  12   9        3.88       37.33     27.38 o 
   2  12   9      309.47      308.39     42.31 o 
   3  12   9       35.22       13.80     33.26 o 
   4  12   9      352.27      379.20     50.23 o 
   5  12   9        0.32       51.81     29.87 o 
   1  13   9       31.26       82.81     33.71 o 
   2  13   9        7.23      -19.23     30.32 o 
   3  13   9      404.15      400.47     45.93 o 
   0   0  10     3612.24     3636.38     75.34 o 
   2   0  10      732.03      734.20     39.37 o 
   4   0  10      179.79      209.06     28.28 o 
   6   0  10      411.79      414.05     41.40 o 
   8   0  10     1026.64      990.32     62.90 o 
  10   0  10      419.11      368.12     50.45 o 
   0   1  10      185.76      188.70     25.79 o 
   1   1  10     1768.71     1854.84     54.98 o 
   2   1  10      238.44      211.32     29.19 o 
   3   1  10      315.89      330.33     33.71 o 
   4   1  10       23.47       51.81     24.89 o 
   5   1  10       43.70       70.14     23.98 o 
   6   1  10      255.22      292.55     35.30 o 
   7   1  10      813.56      771.08     53.85 o 
   8   1  10       26.80       62.67     33.94 o 
   9   1  10      457.97      661.34     54.53 o 
  10   1  10        6.10        9.96     38.01 o 
   0   2  10     3669.49     3883.22     77.61 o 
   1   2  10       12.25       31.22     19.23 o 
   2   2  10     2703.77     2628.41     68.78 o 
   3   2  10       69.79       91.86     24.89 o 
   4   2  10       57.15       24.66     27.38 o 
   5   2  10      128.69      165.17     28.51 o 
   6   2  10      327.62      338.70     40.05 o 
   7   2  10       98.54       92.76     29.64 o 
   8   2  10      716.19      860.00     57.47 o 
   9   2  10       11.50       34.39     32.58 o 
   0   3  10      165.09      110.41     26.25 o 
   1   3  10     2465.25     2568.45     65.84 o 
   2   3  10       73.94      116.07     24.44 o 
   3   3  10      476.21      568.13     37.33 o 
   4   3  10       75.59       74.21     25.11 o 
   5   3  10      312.46      266.76     30.77 o 
   6   3  10      127.36      116.30     33.71 o 
   7   3  10      342.29      344.59     38.69 o 
   8   3  10        7.36       -4.30     33.94 o 
   9   3  10      373.13      492.56     49.55 o 
   0   4  10     3234.02     2878.87     70.59 o 
   1   4  10       32.23        1.36     23.76 o 
   2   4  10      783.08      788.05     40.95 o 
   3   4  10      185.53      199.33     31.45 o 
   4   4  10      281.59      288.70     34.62 o 
   5   4  10       28.08       43.44     28.06 o 
   6   4  10       25.34       44.80     29.64 o 
   7   4  10       18.79       20.14     29.41 o 
   8   4  10      636.95      674.24     54.30 o 
   9   4  10       14.57        2.26     36.43 o 
   0   5  10      213.44      152.95     27.83 o 
   1   5  10     2520.57     2424.33     66.97 o 
   2   5  10      179.18      175.12     28.96 o 
   3   5  10      715.62      681.03     43.44 o 
   4   5  10       29.39       50.91     24.66 o 
   5   5  10       75.40       73.76     32.13 o 
   6   5  10       56.84       81.00     29.41 o 
   7   5  10      635.14      617.00     51.36 o 
   8   5  10       25.86      114.71     35.07 o 
   9   5  10      354.70      353.86     51.59 o 
   0   6  10     6026.05     5066.54     97.74 o 
   1   6  10       70.07       47.74     25.34 o 
   2   6  10      642.31      590.98     41.63 o 
   3   6  10       94.83       97.97     29.41 o 
   4   6  10        5.21      -19.46     23.08 o 
   5   6  10       33.78       24.44     27.38 o 
   6   6  10      362.47      390.74     42.31 o 
   7   6  10       23.25       12.90     34.62 o 
   8   6  10      572.34      631.93     52.27 o 
   0   7  10      578.51      511.11     41.40 o 
   1   7  10      835.23      804.34     47.74 o 
   2   7  10      166.50      123.76     28.06 o 
   3   7  10      167.77      113.81     35.30 o 
   4   7  10       96.56      109.73     31.22 o 
   5   7  10       21.34       53.17     28.28 o 
   6   7  10       47.61       -4.30     33.94 o 
   7   7  10      298.96      288.93     44.35 o 
   8   7  10       56.14      103.62     37.33 o 
   0   8  10      991.63     1042.13     51.36 o 
   1   8  10      109.26       80.55     29.19 o 
   2   8  10      261.16      275.58     36.88 o 
   3   8  10       29.63       52.72     26.25 o 
   4   8  10       95.21       49.10     31.68 o 
   5   8  10        7.01      -18.55     30.09 o 
   6   8  10      107.60      129.42     34.84 o 
   7   8  10       15.01        9.28     34.62 o 
   8   8  10      433.70      368.80     51.59 o 
   0   9  10      277.88      225.35     34.62 o 
   1   9  10     1022.09      962.04     53.62 o 
   2   9  10       37.11       15.61     28.28 o 
   3   9  10      107.11       97.97     32.13 o 
   4   9  10        4.40        4.07     29.87 o 
   5   9  10       55.48       47.97     33.26 o 
   6   9  10       21.95       43.89     34.84 o 
   7   9  10      242.77      286.89     44.35 o 
   0  10  10     1977.75     1992.41     74.66 o 
   1  10  10      128.13      126.25     33.26 o 
   2  10  10      290.37      289.83     38.69 o 
   3  10  10       17.20       91.63     29.19 o 
   4  10  10       10.70       11.09     26.92 o 
   5  10  10       15.65       43.89     31.68 o 
   6  10  10      138.95      116.75     43.44 o 
   0  11  10       88.86       84.39     34.62 o 
   1  11  10      431.08      402.73     40.27 o 
   2  11  10        3.47       22.17     29.64 o 
   3  11  10      165.84      215.62     36.88 o 
   4  11  10       31.78       63.35     30.77 o 
   5  11  10        3.95      -24.44     33.49 o 
   0  12  10      405.67      391.87     48.64 o 
   1  12  10        3.43       41.86     27.38 o 
   2  12  10      149.73      269.70     39.82 o 
   3  12  10        0.66      -35.07     35.07 o 
   4  12  10       67.17       47.51     35.75 o 
   0  13  10       99.16      106.79     37.56 o 
   1  13  10      290.00      247.07     44.35 o 
   2   0  11      970.91     1052.09     47.97 o 
   4   0  11     2974.61     3003.77     81.68 o 
   6   0  11     1523.56     1554.83     64.48 o 
   8   0  11       52.54       91.41     38.24 o 
   1   1  11      276.98      294.36     29.64 o 
   2   1  11       58.11       79.64     25.11 o 
   3   1  11     1939.25     2165.72     67.65 o 
   4   1  11       78.54       36.88     30.77 o 
   5   1  11      422.17      437.13     40.05 o 
   6   1  11       70.79       40.05     32.58 o 
   7   1  11      809.44      686.69     54.75 o 
   8   1  11       13.21       11.09     33.71 o 
   9   1  11       17.31       -9.73     41.40 o 
   1   2  11       87.21      101.59     24.89 o 
   2   2  11      695.20      739.86     42.54 o 
   3   2  11      384.25      395.72     36.43 o 
   4   2  11     1271.46     1199.83     56.56 o 
   5   2  11       49.80       81.23     28.06 o 
   6   2  11      695.92      757.73     51.13 o 
   7   2  11       45.14       39.59     32.81 o 
   8   2  11       59.72      -22.63     39.59 o 
   9   2  11        1.32      -39.14     39.14 o 
   1   3  11      540.26      554.33     39.14 o 
   2   3  11      269.36      209.97     33.49 o 
   3   3  11     1329.82     1386.72     56.56 o 
   4   3  11      263.59      272.41     34.84 o 
   5   3  11     1465.31     1475.64     64.26 o 
   6   3  11      136.52      155.44     34.84 o 
   7   3  11      556.44      482.60     47.74 o 
   8   3  11       12.95      -13.80     36.88 o 
   9   3  11        7.44       37.11     38.24 o 
   1   4  11       49.96       43.21     26.47 o 
   2   4  11      765.88      715.19     43.89 o 
   3   4  11      140.23      115.62     31.00 o 
   4   4  11     1174.79     1168.38     58.37 o 
   5   4  11       25.92      -13.12     29.87 o 
   6   4  11      854.40      858.64     54.08 o 
   7   4  11       69.63       86.66     35.75 o 
   8   4  11      129.46      175.12     41.86 o 
   1   5  11      211.96      209.97     30.09 o 
   2   5  11        2.52        8.60     24.89 o 
   3   5  11      293.21      296.39     37.11 o 
   4   5  11      129.16      158.83     31.45 o 
   5   5  11      653.20      760.67     50.68 o 
   6   5  11      120.69       60.18     39.59 o 
   7   5  11      321.83      371.51     43.44 o 
   8   5  11        0.67       28.73     35.30 o 
   1   6  11      456.27      401.15     40.73 o 
   2   6  11      293.98      304.54     35.30 o 
   3   6  11       18.29        0.00     26.70 o 
   4   6  11      474.70      515.18     43.67 o 
   5   6  11       21.78       38.46     28.96 o 
   6   6  11      588.64      533.51     50.00 o 
   7   6  11       89.95      112.68     35.30 o 
   8   6  11       22.58       64.26     38.92 o 
   1   7  11       98.57       71.50     29.64 o 
   2   7  11      185.90      170.37     31.90 o 
   3   7  11      606.27      563.60     45.02 o 
   4   7  11      121.20      132.81     33.03 o 
   5   7  11      592.96      576.95     50.91 o 
   6   7  11       25.36       31.45     36.20 o 
   7   7  11      312.39      321.96     46.83 o 
   1   8  11      128.50      145.26     31.68 o 
   2   8  11      534.44      540.98     47.06 o 
   3   8  11       15.26       -4.07     32.58 o 
   4   8  11      528.35      496.40     48.64 o 
   5   8  11        0.34       -2.26     34.62 o 
   6   8  11      399.13      421.06     50.91 o 
   7   8  11        9.59      -19.91     39.82 o 
   1   9  11       58.32      -12.44     31.90 o 
   2   9  11        9.00      -29.64     29.64 o 
   3   9  11      478.98      474.46     48.42 o 
   4   9  11       16.13       24.44     31.68 o 
   5   9  11      453.39      509.98     51.13 o 
   6   9  11        0.01      -36.43     36.43 o 
   1  10  11      173.38      178.97     36.20 o 
   2  10  11      176.65      166.30     35.75 o 
   3  10  11       15.85       40.95     34.39 o 
   4  10  11      272.58      291.87     41.40 o 
   5  10  11       10.71       -4.98     35.30 o 
   1  11  11      103.56       76.70     37.11 o 
   2  11  11       39.61      -21.27     33.49 o 
   3  11  11      137.43      173.76     36.88 o 
   4  11  11       10.71        2.49     34.62 o 
   1  12  11       11.43       64.48     31.68 o 
   2  12  11      180.55      130.55     42.08 o 
   0   0  12     1386.68     1369.75     58.15 o 
   2   0  12      536.71      505.00     41.86 o 
   4   0  12      313.26      354.54     42.54 o 
   6   0  12      412.86      390.97     45.70 o 
   8   0  12      642.67      775.83     60.86 o 
   0   1  12      200.16      165.17     31.68 o 
   1   1  12      651.55      781.03     44.80 o 
   2   1  12      218.54      262.00     33.26 o 
   3   1  12      503.12      607.72     42.54 o 
   4   1  12      295.09      267.43     36.65 o 
   5   1  12       69.47       -9.73     31.68 o 
   6   1  12        9.61        6.34     32.35 o 
   7   1  12      513.80      540.30     49.78 o 
   8   1  12        9.52       42.99     33.71 o 
   0   2  12     1923.34     1912.54     63.35 o 
   1   2  12       74.54       75.80     28.28 o 
   2   2  12      854.97      783.98     48.19 o 
   3   2  12      157.69      146.16     32.58 o 
   4   2  12      124.55      143.67     33.49 o 
   5   2  12      261.66      256.12     39.59 o 
   6   2  12      111.27       66.97     38.24 o 
   7   2  12       15.15       26.92     35.52 o 
   8   2  12      366.23      388.71     50.91 o 
   0   3  12      354.84      411.78     38.01 o 
   1   3  12     1248.87     1253.23     56.56 o 
   2   3  12      239.94      237.34     33.94 o 
   3   3  12     1054.72     1112.50     56.79 o 
   4   3  12      383.94      305.90     40.50 o 
   5   3  12       50.66       23.98     30.77 o 
   6   3  12       31.97       29.87     33.03 o 
   7   3  12      272.80      282.37     43.89 o 
   8   3  12        1.04      -39.59     39.59 o 
   0   4  12     1832.64     1624.29     63.80 o 
   1   4  12      274.86      327.62     34.16 o 
   2   4  12     1543.90     1563.42     61.54 o 
   3   4  12      123.26      106.34     35.52 o 
   4   4  12       39.63       27.38     29.87 o 
   5   4  12      151.63      157.93     37.78 o 
   6   4  12      195.45      261.33     37.33 o 
   7   4  12       35.65       23.30     36.65 o 
   8   4  12      347.52      379.20     49.32 o 
   0   5  12       26.47       21.95     26.47 o 
   1   5  12     2003.24     1842.40     69.23 o 
   2   5  12      179.42      153.40     32.58 o 
   3   5  12      231.78      256.57     38.24 o 
   4   5  12       41.58       40.27     30.09 o 
   5   5  12      184.28      190.05     40.50 o 
   6   5  12       98.25      116.30     38.92 o 
   7   5  12      277.75      271.73     46.83 o 
   0   6  12     1210.79     1009.10     52.94 o 
   1   6  12      196.74      225.35     33.94 o 
   2   6  12      921.93      795.74     52.27 o 
   3   6  12       62.46       68.10     32.35 o 
   4   6  12       60.99       43.89     32.13 o 
   5   6  12       36.57       89.60     30.77 o 
   6   6  12      310.89      298.20     42.99 o 
   7   6  12       14.33      -24.66     38.69 o 
   0   7  12       51.46       97.29     28.06 o 
   1   7  12     1028.39     1023.13     53.85 o 
   2   7  12       19.34       22.40     29.41 o 
   3   7  12       75.11       35.52     33.49 o 
   4   7  12       95.34       89.14     35.30 o 
   5   7  12      156.37      193.22     36.20 o 
   6   7  12       22.57       64.71     36.43 o 
   0   8  12      876.08      889.41     53.62 o 
   1   8  12       17.82       -4.30     29.87 o 
   2   8  12      340.90      318.34     40.73 o 
   3   8  12       61.66       21.95     31.68 o 
   4   8  12        5.33      -33.26     33.26 o 
   5   8  12       49.14       59.28     33.94 o 
   6   8  12      144.23      117.43     40.95 o 
   0   9  12      289.26      275.35     39.59 o 
   1   9  12      632.58      697.55     52.94 o 
   2   9  12       16.25       11.31     33.94 o 
   3   9  12       58.01      131.45     34.16 o 
   4   9  12       14.29       50.00     35.75 o 
   5   9  12       19.46       74.66     35.07 o 
   0  10  12      482.12      386.67     47.97 o 
   1  10  12       18.81        4.75     31.00 o 
   2  10  12      429.17      418.35     45.70 o 
   3  10  12       33.94      -16.97     38.01 o 
   0  11  12       72.10       81.45     37.56 o 
   1  11  12      388.63      310.20     45.02 o 
   2   0  13      386.45      363.59     42.99 o 
   4   0  13      953.79      840.09     54.98 o 
   6   0  13      216.81      237.79     46.16 o 
   1   1  13      296.21      269.47     38.24 o 
   2   1  13      130.23      152.50     35.30 o 
   3   1  13      753.55      857.73     53.62 o 
   4   1  13       76.37      103.17     32.35 o 
   5   1  13      922.20      909.32     59.28 o 
   6   1  13        3.54      -13.58     33.94 o 
   7   1  13      165.52      249.33     41.18 o 
   1   2  13       36.00       39.14     28.06 o 
   2   2  13      492.98      574.69     44.35 o 
   3   2  13       79.11       58.83     36.88 o 
   4   2  13      952.77      839.41     57.92 o 
   5   2  13       64.97       70.82     35.75 o 
   6   2  13      711.41      805.92     59.28 o 
   7   2  13        8.89       -9.73     36.65 o 
   1   3  13      187.16      186.21     34.39 o 
   2   3  13       17.77       61.99     31.00 o 
   3   3  13     1312.74     1433.10     64.48 o 
   4   3  13       15.09        0.00     34.84 o 
   5   3  13      546.93      549.12     50.91 o 
   6   3  13       32.35        0.00     37.11 o 
   7   3  13      129.55      105.44     40.73 o 
   1   4  13      117.28      109.06     31.90 o 
   2   4  13      413.01      452.74     42.08 o 
   3   4  13       68.51       36.88     33.94 o 
   4   4  13      880.78      788.27     55.21 o 
   5   4  13        9.04        2.26     31.45 o 
   6   4  13      339.82      383.28     48.19 o 
   7   4  13        1.70        9.96     34.84 o 
   1   5  13       54.12       28.06     32.13 o 
   2   5  13       56.21       59.28     32.35 o 
   3   5  13      673.62      728.32     52.27 o 
   4   5  13       56.34       32.81     36.20 o 
   5   5  13      475.06      441.42     49.10 o 
   6   5  13       13.41       72.40     34.84 o 
   1   6  13       79.83       83.49     29.64 o 
   2   6  13      153.91      167.66     41.40 o 
   3   6  13        6.80        8.60     33.94 o 
   4   6  13      615.15      582.83     52.72 o 
   5   6  13       17.99       73.08     32.35 o 
   6   6  13      165.79      198.65     43.21 o 
   1   7  13       50.25       26.02     31.45 o 
   2   7  13        1.75       15.39     29.64 o 
   3   7  13      532.35      587.13     48.42 o 
   4   7  13       28.37       16.52     36.88 o 
   5   7  13      434.31      499.12     53.85 o 
   1   8  13       30.57       59.05     32.58 o 
   2   8  13      255.54      274.90     41.63 o 
   3   8  13        5.91       -4.75     33.71 o 
   4   8  13      669.23      621.07     57.47 o 
   1   9  13       37.78       50.23     32.81 o 
   2   9  13       11.38      -33.26     33.26 o 
   3   9  13      331.00      329.88     47.06 o 
   0   0  14      343.01      369.02     40.05 o 
   2   0  14      807.64      749.81     52.72 o 
   4   0  14       87.07      110.19     38.69 o 
   6   0  14       65.86       53.40     38.01 o 
   0   1  14      132.69      117.43     36.65 o 
   1   1  14      641.28      680.35     53.17 o 
   2   1  14        2.93       10.41     32.35 o 
   3   1  14      244.89      200.24     38.69 o 
   4   1  14       18.79       -2.26     36.65 o 
   5   1  14        4.48       18.55     39.82 o 
   6   1  14       22.32      -12.22     39.14 o 
   0   2  14      252.70      247.30     38.24 o 
   1   2  14       65.40       86.43     34.16 o 
   2   2  14      354.46      312.01     45.93 o 
   3   2  14        0.90      -35.75     35.75 o 
   4   2  14      153.13      180.78     43.89 o 
   5   2  14       28.35       72.40     36.65 o 
   6   2  14       27.47      -19.68     41.63 o 
   0   3  14       80.75       87.33     33.03 o 
   1   3  14      765.94      750.94     54.75 o 
   2   3  14       23.65      -35.30     35.30 o 
   3   3  14      243.51      196.62     41.40 o 
   4   3  14       20.61       40.73     33.71 o 
   5   3  14       63.38       87.56     40.27 o 
   6   3  14       15.88       14.93     34.39 o 
   0   4  14      833.15      723.11     50.91 o 
   1   4  14        2.02       -6.34     34.62 o 
   2   4  14      620.98      497.99     50.23 o 
   3   4  14       62.06      122.86     38.69 o 
   4   4  14       59.66       69.46     38.46 o 
   5   4  14        8.80      -36.20     39.82 o 
   0   5  14       27.84       26.25     26.70 o 
   1   5  14      898.38      811.80     57.92 o 
   2   5  14       36.31       51.36     34.16 o 
   3   5  14      141.65      142.09     41.40 o 
   4   5  14       18.08       -4.75     35.30 o 
   5   5  14       16.95        7.47     40.05 o 
   0   6  14      437.18      348.21     41.63 o 
   1   6  14       29.52       59.05     32.58 o 
   2   6  14      519.76      554.33     50.23 o 
   3   6  14      134.91       71.04     38.46 o 
   4   6  14       15.76       41.63     36.88 o 
   0   7  14       10.34       -4.75     32.35 o 
   1   7  14      380.43      290.29     45.70 o 
   2   7  14       22.11       62.22     32.81 o 
   3   7  14       98.91      152.04     40.95 o 
   0   8  14      336.13      340.29     44.57 o 
   1   8  14       76.07       44.35     37.11 o 
   2   8  14      216.16      189.60     40.50 o 
   2   0  15      283.66      228.97     43.21 o 
   4   0  15      647.68      646.86     59.73 o 
   1   1  15       62.19       71.72     40.50 o 
   2   1  15        7.52       -4.53     35.97 o 
   3   1  15      633.03      643.70     55.89 o 
   4   1  15       21.05       45.93     36.88 o 
   1   2  15       13.13       -6.79     36.43 o 
   2   2  15      403.09      282.37     45.48 o 
   3   2  15       62.07       28.28     40.73 o 
   4   2  15      688.48      656.59     56.56 o 
   1   3  15       62.00       20.59     37.11 o 
   2   3  15       13.26       32.58     33.03 o 
   3   3  15      613.42      718.36     55.89 o 
   4   3  15       51.43       88.69     37.78 o 
   1   4  15      114.87        9.28     41.63 o 
   2   4  15      185.03      173.54     40.50 o 
   3   4  15       83.17       82.81     38.92 o 
   1   5  15       68.09       76.93     37.33 o 
   2   5  15       30.01       19.46     39.37 o 
   3   5  15      266.29      296.62     47.97 o 
   1   6  15       47.52       69.23     35.75 o 
   2   6  15      169.33       92.76     43.89 o 
   0   0  16      971.67      878.32     65.39 o 
   2   0  16      420.49      402.06     50.91 o 
   0   1  16       42.17      -19.46     40.50 o 
   1   1  16      637.52      601.16     60.41 o 
   2   1  16        8.10        0.00     41.40 o 
   0   2  16      422.69      450.25     50.23 o 
   1   2  16        0.17       -2.49     40.95 o 
   2   2  16      293.56      383.73     46.61 o 
   0   3  16       21.78      -24.89     39.37 o 
   1   3  16      399.71      328.30     54.53 o 
                                                 
